# Supplementary material for: Exploring the mechanism of Radix Rhei Et Rhizome intervention in intracerebral hemorrhage based on systematic pharmacology and proteomics strategy
Source: Biosci Rep. 2021 Mar 10;41(3):BSR20201910. doi: 10.1042/BSR20201910 (PMC7955106; doi:10.1042/BSR20201910)
Supplement: Supplementary Tables S1-S7 [file BSR-2020-1910_supp.zip]

Archive with 7 entries (7 files):
- BSR-2020-1910_suppST1.xlsx
- BSR-2020-1910_suppST2.xlsx
- BSR-2020-1910_suppST3.xlsx
- BSR-2020-1910_suppST4.xlsx
- BSR-2020-1910_suppST5.xlsx
- BSR-2020-1910_suppST6.xlsx
- BSR-2020-1910_suppST7.xlsx
