# Supplementary material for: Exploring the mechanism of Radix Rhei Et Rhizome intervention in intracerebral hemorrhage based on systematic pharmacology and proteomics strategy
Source: Biosci Rep. 2021 Mar 10;41(3):BSR20201910. doi: 10.1042/BSR20201910 (PMC7955106; doi:10.1042/BSR20201910)
Supplement: Supplementary Tables S1-S7 [file BSR-2020-1910_supp.zip › BSR-2020-1910_suppST1.xlsx]

## Sheet: Sheet1
Table S1 Compound targets for each compounds
Compounds	Compounds Targets
(-)-catechin	AR
(-)-catechin	CYP19A1
(-)-catechin	ESRRG
(-)-catechin	ESR1
(-)-catechin	CA2
(-)-catechin	BCHE
(-)-catechin	BACE1
(-)-catechin	HCK
(-)-catechin	GSR
(-)-catechin	PGR
(-)-catechin	TTR
(-)-catechin	CCNA2
(-)-catechin	CDK2
(-)-catechin	CHEK1
(-)-catechin	PIM1
(-)-catechin	MAPK14
(-)-catechin	ESR2
(-)-catechin	CA12
(-)-catechin	HSD17B1
(-)-catechin	SORD
(-)-catechin	MMP13
(-)-catechin	ADAM17
(-)-catechin	EPHB4
(-)-catechin	KDR
(-)-catechin	CFD
(-)-catechin	CES1
(-)-catechin	GBA
(-)-catechin	CA1
(-)-catechin	RXRA
(-)-catechin	BRAF
(-)-catechin	PDE4B
(-)-catechin	MMP8
(-)-catechin	CFB
(-)-catechin	PDE4D
(-)-catechin	LCN2
(-)-catechin	DPP4
(-)-catechin	AKR1C3
(-)-catechin	PAH
(-)-catechin	AKT1
(-)-catechin	NOS3
(-)-catechin	SRC
(-)-catechin	PNP
(-)-catechin	FNTA
(-)-catechin	SHBG
(-)-catechin	BCAT2
(-)-catechin	PLA2G10
(-)-catechin	PNPO
(-)-catechin	KIF11
(-)-catechin	CSNK1G2
(-)-catechin	SULT2A1
(-)-catechin	AZGP1
(-)-catechin	NR3C2
(-)-catechin	CTSK
(-)-catechin	PIK3CG
(-)-catechin	AKR1C1
(-)-catechin	CTNNA1
(-)-catechin	CDK6
(-)-catechin	TGFBR2
(-)-catechin	PRKACA
(-)-catechin	DHFR
(-)-catechin	F10
(-)-catechin	ANG
(-)-catechin	HSP90AA1
(-)-catechin	F2
(-)-catechin	IMPA1
(-)-catechin	LTA4H
(-)-catechin	HSD11B1
(-)-catechin	CRAT
(-)-catechin	NQO1
(-)-catechin	CBR1
(-)-catechin	HDAC8
(-)-catechin	F7
(-)-catechin	PPP5C
(-)-catechin	MMP12
(-)-catechin	MIF
(-)-catechin	LSS
(-)-catechin	RHOA
(-)-catechin	MET
(-)-catechin	PCK1
(-)-catechin	MTAP
(-)-catechin	PGF
(-)-catechin	METAP2
(-)-catechin	SOD2
(-)-catechin	REN
(-)-catechin	HPGDS
(-)-catechin	PDPK1
(-)-catechin	DCK
(-)-catechin	YARS
(-)-catechin	JAK3
(-)-catechin	MMP3
(-)-catechin	LCK
(-)-catechin	ABO
(-)-catechin	TYMS
(-)-catechin	NR1H4
(-)-catechin	ADH
(-)-catechin	AMD1
(-)-catechin	NR1H2
(-)-catechin	MAPK8
(-)-catechin	CYP2C9
(-)-catechin	PLAU
(-)-catechin	ADK
(-)-catechin	NR1H3
(-)-catechin	RAB11A
(-)-catechin	AMY2A
(-)-catechin	FGFR1
(-)-catechin	ISG20
(-)-catechin	AKR1B1
(-)-catechin	HK1
(-)-catechin	GSK3B
(-)-catechin	ALB
(-)-catechin	SERPINA1
(-)-catechin	HSPA8
(-)-catechin	PTPN1
(-)-catechin	PDK2
(-)-catechin	ADH1C
(-)-catechin	GSTP1
(-)-catechin	IMPDH2
(-)-catechin	PDHB
(-)-catechin	SHMT1
(-)-catechin	ELANE
(-)-catechin	BAG1
(-)-catechin	THRB
(-)-catechin	MAN1B1
(-)-catechin	PDE5A
(-)-catechin	RBP4
(-)-catechin	AKR1C2
(-)-catechin	CD1A
(-)-catechin	CDA
(-)-catechin	MAPK10
(-)-catechin	AHCY
(-)-catechin	ZAP70
(-)-catechin	JAK2
(-)-catechin	RHEB
(-)-catechin	ALDH2
(-)-catechin	RAB5A
(-)-catechin	DUSP6
(-)-catechin	ERBB4
(-)-catechin	EGFR
(-)-catechin	HPN
(-)-catechin	GSTA1
(-)-catechin	OTC
(-)-catechin	RAC2
(-)-catechin	ATOX1
(-)-catechin	MTHFD1
(-)-catechin	CBS
(-)-catechin	IGF1R
(-)-catechin	NMNAT1
(-)-catechin	RNASEL
(-)-catechin	CSNK2A1
(-)-catechin	AURKA
(-)-catechin	MAPKAPK2
(-)-catechin	ITK
(-)-catechin	MAOB
(-)-catechin	TPI1
(-)-catechin	SYK
(-)-catechin	FECH
(-)-catechin	TNK2
(-)-catechin	UCK2
(-)-catechin	PYGL
(-)-catechin	MME
(-)-catechin	FABP6
(-)-catechin	THRA
(-)-catechin	REG1A
(-)-catechin	HEXB
(-)-catechin	ARHGAP1
(-)-catechin	GPI
(-)-catechin	TK1
(-)-catechin	IGF1
(-)-catechin	CLK1
(-)-catechin	XIAP
(-)-catechin	ARSA
(-)-catechin	GALE
(-)-catechin	ALDOA
(-)-catechin	TGM3
(-)-catechin	B3GAT1
(-)-catechin	CCL5
(-)-catechin	FKBP1A
(-)-catechin	BHMT
(-)-catechin	INSR
(-)-catechin	BST1
(-)-catechin	NR1I2
(-)-catechin	PTPN11
(-)-catechin	UMPS
(-)-catechin	EPHX2
(-)-catechin	LGALS2
(-)-catechin	LYZ
(-)-catechin	S100A9
(-)-catechin	NR3C1
(-)-catechin	SDS
(-)-catechin	FABP4
(-)-catechin	SULT2B1
(-)-catechin	SSE1
(-)-catechin	TGM2
(-)-catechin	CTSS
(-)-catechin	BIRC7
(-)-catechin	HRAS
(-)-catechin	CDK5R1
(-)-catechin	DHODH
(-)-catechin	SULT1E1
(-)-catechin	RNASE3
(-)-catechin	NOS2
(-)-catechin	ABL1
(-)-catechin	ST14
(-)-catechin	FABP3
(-)-catechin	ACPP
(-)-catechin	PLA2G2A
(-)-catechin	MMP9
(-)-catechin	GCK
(-)-catechin	PRKCQ
(-)-catechin	EIF4E
(-)-catechin	KIT
(-)-catechin	PAK6
(-)-catechin	VDR
(-)-catechin	GSTT2
(-)-catechin	DPEP1
(-)-catechin	PPCDC
(-)-catechin	NT5M
(-)-catechin	TREM1
(-)-catechin	GLTP
(-)-catechin	CRABP2
(-)-catechin	TEK
(-)-catechin	MAPK1
(-)-catechin	LGALS3
(-)-catechin	APRT
(-)-catechin	HMGCR
(-)-catechin	IL2
(-)-catechin	RARA
(-)-catechin	SRM
(-)-catechin	GSTA3
(-)-catechin	KYAT1
(-)-catechin	GSTM1
(-)-catechin	HAGH
(-)-catechin	CMA1
(-)-catechin	OAT
(-)-catechin	PAPSS1
(-)-catechin	GART
(-)-catechin	TRAPPC3
(-)-catechin	PITPNA
(-)-catechin	PKLR
(-)-catechin	AGXT
(-)-catechin	TPH1
(-)-catechin	ARG2
(-)-catechin	HSP90AB1
(-)-catechin	CASP3
(-)-catechin	TPSB2
(-)-catechin	HINT1
(-)-catechin	EPHA2
(-)-catechin	TGFB2
(-)-catechin	MAP2K1
(-)-catechin	MMP16
(-)-catechin	HPRT1
(-)-catechin	DTYMK
(-)-catechin	IMPDH1
(-)-catechin	CTSL
(-)-catechin	ACAT1
(-)-catechin	RARG
(-)-catechin	GMPR
(-)-catechin	CHIT1
(-)-catechin	ADAM33
(-)-catechin	ACADM
(-)-catechin	PLEKHA4
(-)-catechin	CTSB
(-)-catechin	PPARG
(-)-catechin	LDHB
(-)-catechin	PPP1CC
(-)-catechin	EEA1
(-)-catechin	CD209
(-)-catechin	HMOX1
(-)-catechin	PIK3R1
(-)-catechin	SEC14L2
(-)-catechin	GSTO1
(-)-catechin	FKBP1B
(-)-catechin	HNMT
(-)-catechin	SELP
(-)-catechin	RARB
(-)-catechin	CASP1
(-)-catechin	GSTM2
(-)-catechin	CTSF
(-)-catechin	FDPS
(-)-catechin	CDC42
(-)-catechin	HADH
(-)-catechin	PPARA
(-)-catechin	ARG1
(-)-catechin	STAT1
(-)-catechin	PNMT
(-)-catechin	NDST1
(-)-catechin	GP1BA
(-)-catechin	RAN
(-)-catechin	AMY1A
(-)-catechin	AMY1B
(-)-catechin	AMY1C
(-)-catechin	GNPDA2
(-)-catechin	GNPDA1
(-)-catechin	RAB9B
(-)-catechin	RAB9A
Aloe-emodin	MMP3
Aloe-emodin	APOA2
Aloe-emodin	STS
Aloe-emodin	BCHE
Aloe-emodin	ALB
Aloe-emodin	ESR1
Aloe-emodin	MAPK8
Aloe-emodin	MAPK10
Aloe-emodin	CA2
Aloe-emodin	CA1
Aloe-emodin	PIM1
Aloe-emodin	PGR
Aloe-emodin	CFB
Aloe-emodin	BACE1
Aloe-emodin	MAOB
Aloe-emodin	F2
Aloe-emodin	CDK2
Aloe-emodin	TTR
Aloe-emodin	ESR2
Aloe-emodin	CFD
Aloe-emodin	BCAT2
Aloe-emodin	PDE4B
Aloe-emodin	AKR1B1
Aloe-emodin	ADH
Aloe-emodin	DHODH
Aloe-emodin	NQO1
Aloe-emodin	PDPK1
Aloe-emodin	ADH1B
Aloe-emodin	CCNA2
Aloe-emodin	KIF11
Aloe-emodin	PPARD
Aloe-emodin	AKR1C3
Aloe-emodin	F10
Aloe-emodin	TYMS
Aloe-emodin	ANG
Aloe-emodin	EGFR
Aloe-emodin	MTAP
Aloe-emodin	GC
Aloe-emodin	AMD1
Aloe-emodin	CHEK1
Aloe-emodin	ESRRG
Aloe-emodin	NOS3
Aloe-emodin	ADAM17
Aloe-emodin	MMP13
Aloe-emodin	MIF
Aloe-emodin	HSP90AA1
Aloe-emodin	HSD17B1
Aloe-emodin	HSD11B1
Aloe-emodin	TGFBR1
Aloe-emodin	AR
Aloe-emodin	PDE4D
Aloe-emodin	DHFR
Aloe-emodin	FGFR1
Aloe-emodin	PDE5A
Aloe-emodin	PRKACA
Aloe-emodin	CSNK1G2
Aloe-emodin	GBA
Aloe-emodin	AKR1C1
Aloe-emodin	SERPINA1
Aloe-emodin	SHBG
Aloe-emodin	PLK1
Aloe-emodin	METAP2
Aloe-emodin	AMY2A
Aloe-emodin	MAPK14
Aloe-emodin	SEC14L2
Aloe-emodin	SRC
Aloe-emodin	EPHX2
Aloe-emodin	KDR
Aloe-emodin	CBR1
Aloe-emodin	PTPN11
Aloe-emodin	EPHB4
Aloe-emodin	YARS
Aloe-emodin	PAH
Aloe-emodin	NR3C2
Aloe-emodin	ISG20
Aloe-emodin	F7
Aloe-emodin	ARHGAP1
Aloe-emodin	PLAU
Aloe-emodin	DCK
Aloe-emodin	DAPK1
Aloe-emodin	CDK6
Aloe-emodin	MMP8
Aloe-emodin	RXRA
Aloe-emodin	SOD2
Aloe-emodin	PNP
Aloe-emodin	HPN
Aloe-emodin	NQO2
Aloe-emodin	GSK3B
Aloe-emodin	LSS
Aloe-emodin	PNMT
Aloe-emodin	RHOA
Aloe-emodin	SORD
Aloe-emodin	NR1I2
Aloe-emodin	LCK
Aloe-emodin	ADH1C
Aloe-emodin	MMP12
Aloe-emodin	CSNK2A1
Aloe-emodin	PCK1
Aloe-emodin	TNK2
Aloe-emodin	PYGL
Aloe-emodin	SULT2A1
Aloe-emodin	HDAC8
Aloe-emodin	BST1
Aloe-emodin	GSTP1
Aloe-emodin	UCK2
Aloe-emodin	THRB
Aloe-emodin	CDA
Aloe-emodin	SYK
Aloe-emodin	ALDH2
Aloe-emodin	HEXB
Aloe-emodin	ABO
Aloe-emodin	UMPS
Aloe-emodin	PDE3B
Aloe-emodin	PARP1
Aloe-emodin	CYP2C9
Aloe-emodin	ATOX1
Aloe-emodin	IGF1R
Aloe-emodin	DPP4
Aloe-emodin	CASP3
Aloe-emodin	NR1H4
Aloe-emodin	HMGCR
Aloe-emodin	AHCY
Aloe-emodin	TPI1
Aloe-emodin	MTHFD1
Aloe-emodin	CCL5
Aloe-emodin	AKT1
Aloe-emodin	PTPN1
Aloe-emodin	AURKA
Aloe-emodin	GSTA1
Aloe-emodin	CTNNA1
Aloe-emodin	JAK2
Aloe-emodin	RNASE3
Aloe-emodin	GCK
Aloe-emodin	SULT2B1
Aloe-emodin	PADI4
Aloe-emodin	TRAPPC3
Aloe-emodin	ALDOA
Aloe-emodin	LGALS2
Aloe-emodin	B3GAT1
Aloe-emodin	ELANE
Aloe-emodin	ERBB4
Aloe-emodin	FKBP1A
Aloe-emodin	CTSK
Aloe-emodin	HSPA8
Aloe-emodin	JAK3
Aloe-emodin	MET
Aloe-emodin	AKR1C2
Aloe-emodin	RAB11A
Aloe-emodin	IMPDH2
Aloe-emodin	FECH
Aloe-emodin	SULT1E1
Aloe-emodin	GSTT2
Aloe-emodin	HCK
Aloe-emodin	SETD7
Aloe-emodin	CTSS
Aloe-emodin	NR3C1
Aloe-emodin	IGF1
Aloe-emodin	CDK5R1
Aloe-emodin	SSE1
Aloe-emodin	ACADM
Aloe-emodin	ARG1
Aloe-emodin	CTSF
Aloe-emodin	GSR
Aloe-emodin	APRT
Aloe-emodin	CD1A
Aloe-emodin	ADK
Aloe-emodin	CLK1
Aloe-emodin	RAB5A
Aloe-emodin	PPCDC
Aloe-emodin	BRAF
Aloe-emodin	NOS2
Aloe-emodin	CBS
Aloe-emodin	THRA
Aloe-emodin	SHMT1
Aloe-emodin	GSTA3
Aloe-emodin	FABP6
Aloe-emodin	F11
Aloe-emodin	NR1H2
Aloe-emodin	MAPK1
Aloe-emodin	CYP2C8
Aloe-emodin	GPI
Aloe-emodin	KAT2B
Aloe-emodin	CHIT1
Aloe-emodin	DTYMK
Aloe-emodin	XIAP
Aloe-emodin	FABP3
Aloe-emodin	TPH1
Aloe-emodin	CRABP2
Aloe-emodin	HNF4G
Aloe-emodin	DPEP1
Aloe-emodin	FDPS
Aloe-emodin	TGM3
Aloe-emodin	FABP7
Aloe-emodin	ZAP70
Aloe-emodin	CASP1
Aloe-emodin	NMNAT1
Aloe-emodin	IL2
Aloe-emodin	HRAS
Aloe-emodin	RBP4
Aloe-emodin	VDR
Aloe-emodin	CDK7
Aloe-emodin	MMP2
Aloe-emodin	OTC
Aloe-emodin	LYZ
Aloe-emodin	RARG
Aloe-emodin	ABL1
Aloe-emodin	MAN1B1
Aloe-emodin	AGXT
Aloe-emodin	BHMT
Aloe-emodin	WARS
Aloe-emodin	BIRC7
Aloe-emodin	TK1
Aloe-emodin	CTSG
Aloe-emodin	STAT1
Aloe-emodin	PLA2G2A
Aloe-emodin	S100A9
Aloe-emodin	MME
Aloe-emodin	MAP2K1
Aloe-emodin	PLEKHA4
Aloe-emodin	EPHA2
Aloe-emodin	MAPKAPK2
Aloe-emodin	ALAD
Aloe-emodin	FOLH1
Aloe-emodin	RARA
Aloe-emodin	AKT2
Aloe-emodin	HPGDS
Aloe-emodin	IMPDH1
Aloe-emodin	MMP9
Aloe-emodin	KIT
Aloe-emodin	TEK
Aloe-emodin	PPARA
Aloe-emodin	PIK3R1
Aloe-emodin	EIF4E
Aloe-emodin	HADH
Aloe-emodin	NT5M
Aloe-emodin	GP1BA
Aloe-emodin	RARB
Aloe-emodin	REN
Aloe-emodin	RNASE2
Aloe-emodin	TGFB2
Aloe-emodin	CTSB
Aloe-emodin	HINT1
Aloe-emodin	GSTM1
Aloe-emodin	ITPKA
Aloe-emodin	LGALS3
Aloe-emodin	DUT
Aloe-emodin	FKBP1B
Aloe-emodin	INSR
Aloe-emodin	HPRT1
Aloe-emodin	ATIC
Aloe-emodin	GSTM2
Aloe-emodin	ARL5A
Aloe-emodin	LTA4H
Aloe-emodin	PPP1CC
Aloe-emodin	GSTO1
Aloe-emodin	NDST1
Aloe-emodin	HNMT
Aloe-emodin	OAT
Aloe-emodin	PKLR
Aloe-emodin	FGG
Aloe-emodin	RXRB
Aloe-emodin	CMA1
Aloe-emodin	ADAM33
Aloe-emodin	GMPR
Aloe-emodin	EEA1
Aloe-emodin	MMP1
Aloe-emodin	GLO1
Aloe-emodin	TTPA
Aloe-emodin	PCMT1
Aloe-emodin	CRYZ
Aloe-emodin	DDX39B
Aloe-emodin	GMPR2
Aloe-emodin	TAP1
Aloe-emodin	CDC42
Aloe-emodin	GART
Aloe-emodin	PFKFB1
Aloe-emodin	RAN
Aloe-emodin	DCXR
Aloe-emodin	FKBP3
Aloe-emodin	ARL5B
Aloe-emodin	RAC1
Aloe-emodin	GSTZ1
Aloe-emodin	APAF1
Aloe-emodin	RORA
Aloe-emodin	RFK
Aloe-emodin	NME2
Aloe-emodin	BTK
Aloe-emodin	AMY1A
Aloe-emodin	AMY1B
Aloe-emodin	AMY1C
Aloe-emodin	GNPDA2
Aloe-emodin	GNPDA1
Aloe-emodin	RAB9B
Aloe-emodin	RAB9A
beta-sitosterol	AKR1C2
beta-sitosterol	MAPKAPK2
beta-sitosterol	BMP2
beta-sitosterol	MAOB
beta-sitosterol	PIM1
beta-sitosterol	RORA
beta-sitosterol	THRB
beta-sitosterol	ALB
beta-sitosterol	STS
beta-sitosterol	PGR
beta-sitosterol	APOA2
beta-sitosterol	NR3C2
beta-sitosterol	CA2
beta-sitosterol	KIF11
beta-sitosterol	HSD17B1
beta-sitosterol	CASP7
beta-sitosterol	GC
beta-sitosterol	AR
beta-sitosterol	SEC14L2
beta-sitosterol	SULT2A1
beta-sitosterol	MAPK1
beta-sitosterol	ESR1
beta-sitosterol	CYP19A1
beta-sitosterol	MMP13
beta-sitosterol	F2
beta-sitosterol	KDR
beta-sitosterol	HDAC8
beta-sitosterol	HSD11B1
beta-sitosterol	PPARG
beta-sitosterol	PDE4B
beta-sitosterol	CDK2
beta-sitosterol	WAS
beta-sitosterol	MAPK14
beta-sitosterol	PNMT
beta-sitosterol	MAPK8
beta-sitosterol	NOS3
beta-sitosterol	EGFR
beta-sitosterol	ADAM17
beta-sitosterol	ANXA5
beta-sitosterol	NR1H4
beta-sitosterol	SRC
beta-sitosterol	PDPK1
beta-sitosterol	PTPN11
beta-sitosterol	TTR
beta-sitosterol	CES1
beta-sitosterol	BACE1
beta-sitosterol	CHEK1
beta-sitosterol	DHODH
beta-sitosterol	AKR1B1
beta-sitosterol	TRAPPC3
beta-sitosterol	TNNC1
beta-sitosterol	PRKACA
beta-sitosterol	TGFBR1
beta-sitosterol	PPP5C
beta-sitosterol	ITGAL
beta-sitosterol	CA1
beta-sitosterol	FABP6
beta-sitosterol	MDM2
beta-sitosterol	AKR1C1
beta-sitosterol	ESRRG
beta-sitosterol	SULT2B1
beta-sitosterol	F10
beta-sitosterol	GSTP1
beta-sitosterol	TTPA
beta-sitosterol	IGF1R
beta-sitosterol	SHBG
beta-sitosterol	EPHB4
beta-sitosterol	RBP4
beta-sitosterol	ADH
beta-sitosterol	SYK
beta-sitosterol	METAP2
beta-sitosterol	LCK
beta-sitosterol	BCHE
beta-sitosterol	TYMS
beta-sitosterol	BRAF
beta-sitosterol	GSR
beta-sitosterol	GSTA1
beta-sitosterol	DUSP6
beta-sitosterol	ADK
beta-sitosterol	NQO1
beta-sitosterol	ERBB4
beta-sitosterol	PDE4D
beta-sitosterol	NR1I3
beta-sitosterol	NR1H3
beta-sitosterol	FGFR2
beta-sitosterol	MMP2
beta-sitosterol	PLA2G2A
beta-sitosterol	CYP2C8
beta-sitosterol	FECH
beta-sitosterol	REN
beta-sitosterol	GSK3B
beta-sitosterol	DPP4
beta-sitosterol	PAK7
beta-sitosterol	LTA4H
beta-sitosterol	MTAP
beta-sitosterol	BLVRB
beta-sitosterol	HSP90AA1
beta-sitosterol	HPGDS
beta-sitosterol	AKR1C3
beta-sitosterol	ADH1C
beta-sitosterol	EPHX2
beta-sitosterol	MMP12
beta-sitosterol	NR1H2
beta-sitosterol	MMP8
beta-sitosterol	SERPINA1
beta-sitosterol	HNF4G
beta-sitosterol	ERRA
beta-sitosterol	MAPK10
beta-sitosterol	ESR2
beta-sitosterol	PDK2
beta-sitosterol	PGF
beta-sitosterol	CCNA2
beta-sitosterol	FABP3
beta-sitosterol	FABP7
beta-sitosterol	CTNNA1
beta-sitosterol	MET
beta-sitosterol	CASP3
beta-sitosterol	GLO1
beta-sitosterol	PDE5A
beta-sitosterol	RXRA
beta-sitosterol	PTPN1
beta-sitosterol	SOD2
beta-sitosterol	FGFR1
beta-sitosterol	PPARA
beta-sitosterol	PARP1
beta-sitosterol	FNTA
beta-sitosterol	LSS
beta-sitosterol	CDK6
beta-sitosterol	MAP2K1
beta-sitosterol	PPARD
beta-sitosterol	FABP5
beta-sitosterol	PDE3B
beta-sitosterol	DHFR
beta-sitosterol	CRABP2
beta-sitosterol	IGF1
beta-sitosterol	IL2
beta-sitosterol	RARG
beta-sitosterol	SULT1E1
beta-sitosterol	ABL1
beta-sitosterol	ITK
beta-sitosterol	ABO
beta-sitosterol	F7
beta-sitosterol	RARB
beta-sitosterol	SORD
beta-sitosterol	GM2A
beta-sitosterol	PIK3CG
beta-sitosterol	JAK3
beta-sitosterol	ELANE
beta-sitosterol	HNMT
beta-sitosterol	NR3C1
beta-sitosterol	MMP3
beta-sitosterol	MTHFD1
beta-sitosterol	NR1I2
beta-sitosterol	ALDH2
beta-sitosterol	LCN2
beta-sitosterol	VDR
beta-sitosterol	HSP90AB1
beta-sitosterol	RARA
beta-sitosterol	CYP2C9
beta-sitosterol	ZAP70
beta-sitosterol	GRB2
beta-sitosterol	CBR1
beta-sitosterol	AKT2
beta-sitosterol	PSAP
beta-sitosterol	TEK
beta-sitosterol	THRA
beta-sitosterol	HMGCR
beta-sitosterol	PRKCQ
beta-sitosterol	S100A9
beta-sitosterol	CTSS
beta-sitosterol	AURKA
beta-sitosterol	FKBP1A
beta-sitosterol	SETD7
beta-sitosterol	RXRB
beta-sitosterol	DPEP1
beta-sitosterol	NQO2
beta-sitosterol	JAK2
beta-sitosterol	HCK
beta-sitosterol	PIK3R1
beta-sitosterol	DCK
beta-sitosterol	CSK
beta-sitosterol	CTSB
beta-sitosterol	ACADM
beta-sitosterol	KIT
beta-sitosterol	PCTP
beta-sitosterol	BIRC7
beta-sitosterol	CMA1
beta-sitosterol	PPP1CC
beta-sitosterol	HMOX1
beta-sitosterol	GCK
beta-sitosterol	TGM3
beta-sitosterol	OAT
beta-sitosterol	TGFB2
beta-sitosterol	CD1A
beta-sitosterol	BCL2L1
beta-sitosterol	GART
beta-sitosterol	SDS
beta-sitosterol	CTSK
beta-sitosterol	BHMT
beta-sitosterol	EIF4E
beta-sitosterol	AMD1
beta-sitosterol	CASP1
beta-sitosterol	XIAP
beta-sitosterol	MME
beta-sitosterol	CTSF
beta-sitosterol	CHIT1
beta-sitosterol	PROCR
beta-sitosterol	GSTT2
beta-sitosterol	BCAT2
beta-sitosterol	INSR
beta-sitosterol	FKBP1B
beta-sitosterol	GSTM1
beta-sitosterol	MAOA
beta-sitosterol	FKBP3
beta-sitosterol	CALM1
beta-sitosterol	CALM2
beta-sitosterol	CALM3
Chrysophanol	MMP3
Chrysophanol	MAPK8
Chrysophanol	CES1
Chrysophanol	MAPK10
Chrysophanol	MAPK14
Chrysophanol	BCHE
Chrysophanol	CDK5R1
Chrysophanol	CFB
Chrysophanol	CA2
Chrysophanol	GSTP1
Chrysophanol	PIM1
Chrysophanol	MAOB
Chrysophanol	FGFR1
Chrysophanol	CHEK1
Chrysophanol	CTSB
Chrysophanol	ANXA5
Chrysophanol	DUSP6
Chrysophanol	AKR1B1
Chrysophanol	KIF11
Chrysophanol	PPARD
Chrysophanol	EGFR
Chrysophanol	MIF
Chrysophanol	HSPA8
Chrysophanol	RORA
Chrysophanol	ANG
Chrysophanol	F10
Chrysophanol	CDK2
Chrysophanol	HSP90AA1
Chrysophanol	F2
Chrysophanol	BCAT2
Chrysophanol	HSD11B1
Chrysophanol	METAP2
Chrysophanol	GSK3B
Chrysophanol	NOS3
Chrysophanol	TYMS
Chrysophanol	PPARG
Chrysophanol	PCK1
Chrysophanol	PDPK1
Chrysophanol	PGR
Chrysophanol	AKT1
Chrysophanol	ALB
Chrysophanol	HPN
Chrysophanol	HMGCR
Chrysophanol	CBR1
Chrysophanol	EPHX2
Chrysophanol	PTPN11
Chrysophanol	MMP12
Chrysophanol	FGFR2
Chrysophanol	AKR1C3
Chrysophanol	SEC14L2
Chrysophanol	DCK
Chrysophanol	PNMT
Chrysophanol	PAK7
Chrysophanol	ISG20
Chrysophanol	CCNA2
Chrysophanol	MET
Chrysophanol	ADK
Chrysophanol	CDA
Chrysophanol	HSD17B1
Chrysophanol	MMP8
Chrysophanol	PLAU
Chrysophanol	PAH
Chrysophanol	PDE4B
Chrysophanol	SRC
Chrysophanol	HDAC8
Chrysophanol	SOD2
Chrysophanol	PTPN1
Chrysophanol	ITK
Chrysophanol	ADH1C
Chrysophanol	AR
Chrysophanol	PRKACA
Chrysophanol	EPHB4
Chrysophanol	PDE4D
Chrysophanol	TTR
Chrysophanol	AMD1
Chrysophanol	HEXB
Chrysophanol	REN
Chrysophanol	KDR
Chrysophanol	DHFR
Chrysophanol	MMP13
Chrysophanol	SHBG
Chrysophanol	SERPINA1
Chrysophanol	CYP2C9
Chrysophanol	SYK
Chrysophanol	WAS
Chrysophanol	LCK
Chrysophanol	DPP4
Chrysophanol	PDE5A
Chrysophanol	ADAM17
Chrysophanol	PIK3CG
Chrysophanol	TGFBR1
Chrysophanol	TRAPPC3
Chrysophanol	ERBB4
Chrysophanol	TPI1
Chrysophanol	BLVRB
Chrysophanol	CTNNA1
Chrysophanol	ADH
Chrysophanol	FABP4
Chrysophanol	ABO
Chrysophanol	BST1
Chrysophanol	ACPP
Chrysophanol	RXRA
Chrysophanol	NR1H2
Chrysophanol	PYGL
Chrysophanol	AURKA
Chrysophanol	CTSK
Chrysophanol	PPARA
Chrysophanol	ATOX1
Chrysophanol	BIRC7
Chrysophanol	NR1H4
Chrysophanol	BRAF
Chrysophanol	XIAP
Chrysophanol	CSK
Chrysophanol	FKBP1A
Chrysophanol	HCK
Chrysophanol	IGF1
Chrysophanol	SULT2A1
Chrysophanol	MTHFD1
Chrysophanol	BACE1
Chrysophanol	NR1I2
Chrysophanol	HNF4G
Chrysophanol	NQO1
Chrysophanol	MAP2K1
Chrysophanol	IL2
Chrysophanol	CTSS
Chrysophanol	MTAP
Chrysophanol	SETD7
Chrysophanol	CCNT1
Chrysophanol	NR1I3
Chrysophanol	MDM2
Chrysophanol	THRB
Chrysophanol	ABL1
Chrysophanol	JAK2
Chrysophanol	JAK3
Chrysophanol	ESR1
Chrysophanol	PAK6
Chrysophanol	MAPK1
Chrysophanol	ZAP70
Chrysophanol	SULT1E1
Chrysophanol	AMY2A
Chrysophanol	PRKCQ
Chrysophanol	CCL5
Chrysophanol	GPI
Chrysophanol	NR3C1
Chrysophanol	PLA2G2A
Chrysophanol	LGALS2
Chrysophanol	F11
Chrysophanol	RBP4
Chrysophanol	MAPKAPK2
Chrysophanol	CASP3
Chrysophanol	DTYMK
Chrysophanol	DHODH
Chrysophanol	RARA
Chrysophanol	STAT1
Chrysophanol	MME
Chrysophanol	BHMT
Chrysophanol	SDS
Chrysophanol	HNMT
Chrysophanol	FABP6
Chrysophanol	DPEP1
Chrysophanol	FDPS
Chrysophanol	VDR
Chrysophanol	OTC
Chrysophanol	FABP7
Chrysophanol	MAN1B1
Chrysophanol	TGM3
Chrysophanol	HMOX1
Chrysophanol	PLEKHA4
Chrysophanol	UCK2
Chrysophanol	NT5M
Chrysophanol	CYP2C8
Chrysophanol	ACADM
Chrysophanol	TGFB2
Chrysophanol	TPH1
Chrysophanol	GSTA1
Chrysophanol	GCK
Chrysophanol	CRABP2
Chrysophanol	AKR1C2
Chrysophanol	ALAD
Chrysophanol	GSTT2
Chrysophanol	RARG
Chrysophanol	GSR
Chrysophanol	RNASE2
Chrysophanol	TEK
Chrysophanol	GSTM1
Chrysophanol	PPP1CC
Chrysophanol	ESR2
Chrysophanol	EIF4E
Chrysophanol	ELANE
Chrysophanol	KAT2B
Chrysophanol	WARS
Chrysophanol	IMPDH2
Chrysophanol	FECH
Chrysophanol	GSTA3
Chrysophanol	ITPKA
Chrysophanol	LCN2
Chrysophanol	GSTM2
Chrysophanol	LTA4H
Chrysophanol	ADAM33
Chrysophanol	RAB5A
Chrysophanol	CASP1
Chrysophanol	CHIT1
Chrysophanol	MMP9
Chrysophanol	FKBP1B
Chrysophanol	INSR
Chrysophanol	HPGDS
Chrysophanol	OAT
Chrysophanol	HINT1
Chrysophanol	HADH
Chrysophanol	NOS2
Chrysophanol	DUT
Chrysophanol	PIK3R1
Chrysophanol	HPRT1
Chrysophanol	KIT
Chrysophanol	RXRB
Chrysophanol	FGG
Chrysophanol	EEA1
Chrysophanol	MMP1
Chrysophanol	HSP90AB1
Chrysophanol	PCTP
Chrysophanol	NMNAT1
Chrysophanol	FKBP3
Chrysophanol	DAPK1
Chrysophanol	ATIC
Chrysophanol	TTPA
Chrysophanol	RARB
Chrysophanol	RFK
Chrysophanol	TAP1
Chrysophanol	GLO1
Chrysophanol	BTK
Chrysophanol	ARL5B
Chrysophanol	RAC1
Chrysophanol	GART
Chrysophanol	APAF1
Chrysophanol	RND3
Chrysophanol	HRAS
Chrysophanol	F7
Chrysophanol	IVD
Chrysophanol	PROCR
Chrysophanol	DCPS
Chrysophanol	RAP2A
Chrysophanol	RAN
Chrysophanol	AMY1A
Chrysophanol	AMY1B
Chrysophanol	AMY1C
Chrysophanol	GNPDA2
Chrysophanol	GNPDA1
Chrysophanol	RAB9B
Chrysophanol	RAB9A
Danthron	MMP3
Danthron	CES1
Danthron	MAPK8
Danthron	MAPK14
Danthron	MAPK10
Danthron	CFB
Danthron	BCHE
Danthron	CA2
Danthron	MAOB
Danthron	FGFR1
Danthron	CTSB
Danthron	PIM1
Danthron	PPARD
Danthron	EGFR
Danthron	ANG
Danthron	F10
Danthron	HSP90AA1
Danthron	F2
Danthron	BCAT2
Danthron	CDK2
Danthron	CHEK1
Danthron	NOS3
Danthron	CBR1
Danthron	EPHX2
Danthron	DCK
Danthron	METAP2
Danthron	PAK7
Danthron	MMP8
Danthron	ISG20
Danthron	PLAU
Danthron	HSD11B1
Danthron	CCNA2
Danthron	ITK
Danthron	EPHB4
Danthron	PRKACA
Danthron	PDE4D
Danthron	HEXB
Danthron	TYMS
Danthron	GSK3B
Danthron	KDR
Danthron	CYP2C9
Danthron	PTPN1
Danthron	MMP13
Danthron	SRC
Danthron	PCK1
Danthron	LCK
Danthron	DPP4
Danthron	ADAM17
Danthron	PDE4B
Danthron	SYK
Danthron	RXRA
Danthron	PDPK1
Danthron	AR
Danthron	PYGL
Danthron	BST1
Danthron	AURKA
Danthron	ATOX1
Danthron	CSK
Danthron	FKBP1A
Danthron	NOS2
Danthron	GSTP1
Danthron	TTR
Danthron	NR1I2
Danthron	HCK
Danthron	NQO1
Danthron	RNASE3
Danthron	ALB
Danthron	JAK2
Danthron	BRAF
Danthron	DHFR
Danthron	ABL1
Danthron	PAK6
Danthron	PDE5A
Danthron	CDK5R1
Danthron	CTSK
Danthron	CTSS
Danthron	ZAP70
Danthron	XIAP
Danthron	GPI
Danthron	NR3C1
Danthron	LGALS2
Danthron	PRKCQ
Danthron	BIRC7
Danthron	F11
Danthron	MME
Danthron	PLEKHA4
Danthron	STAT1
Danthron	DTYMK
Danthron	DPEP1
Danthron	CCL5
Danthron	MAN1B1
Danthron	OTC
Danthron	BHMT
Danthron	NR1H4
Danthron	SULT1E1
Danthron	TGM3
Danthron	UCK2
Danthron	GCK
Danthron	GSTA1
Danthron	TGFB2
Danthron	VDR
Danthron	DHODH
Danthron	GSTT2
Danthron	ALAD
Danthron	GSTA3
Danthron	AMD1
Danthron	MET
Danthron	NT5M
Danthron	HADH
Danthron	RNASE2
Danthron	GSR
Danthron	GSTM1
Danthron	REN
Danthron	EIF4E
Danthron	ELANE
Danthron	AKR1C3
Danthron	FECH
Danthron	HMGCR
Danthron	ITPKA
Danthron	CHIT1
Danthron	PLA2G2A
Danthron	GSTM2
Danthron	AMY2A
Danthron	ADAM33
Danthron	CASP1
Danthron	NMNAT1
Danthron	HPGDS
Danthron	HINT1
Danthron	OAT
Danthron	BACE1
Danthron	HPRT1
Danthron	MMP9
Danthron	DUT
Danthron	RARA
Danthron	PIK3R1
Danthron	FGG
Danthron	EEA1
Danthron	IMPDH2
Danthron	RAB5A
Danthron	MMP1
Danthron	RARG
Danthron	DAPK1
Danthron	INSR
Danthron	ATIC
Danthron	FKBP3
Danthron	PPP1CC
Danthron	PNMT
Danthron	TAP1
Danthron	RFK
Danthron	BTK
Danthron	APAF1
Danthron	AKR1B1
Danthron	RAC1
Danthron	ARL5B
Danthron	SULT2A1
Danthron	SULT1A1
Danthron	SEC14L2
Danthron	RND3
Danthron	DCXR
Danthron	F7
Danthron	DCPS
Danthron	GSTZ1
Danthron	HRAS
Danthron	RAP2A
Danthron	RAN
Danthron	SIRT5
Danthron	HSD17B1
Danthron	AMY1A
Danthron	AMY1B
Danthron	AMY1C
Danthron	GNPDA2
Danthron	GNPDA1
Daucosterol	BMP2
Daucosterol	MAOB
Daucosterol	PIM1
Daucosterol	KIF11
Daucosterol	AKR1C2
Daucosterol	STS
Daucosterol	ALB
Daucosterol	APOA2
Daucosterol	CA2
Daucosterol	CASP7
Daucosterol	MAPK1
Daucosterol	AR
Daucosterol	MAPKAPK2
Daucosterol	THRB
Daucosterol	PPIA
Daucosterol	CYP19A1
Daucosterol	TTR
Daucosterol	CCNA2
Daucosterol	MAPK14
Daucosterol	MMP13
Daucosterol	PPARG
Daucosterol	GC
Daucosterol	RORA
Daucosterol	PGR
Daucosterol	BACE1
Daucosterol	HSD11B1
Daucosterol	ESR1
Daucosterol	PTPN11
Daucosterol	ADAM17
Daucosterol	ANXA5
Daucosterol	SRC
Daucosterol	SEC14L2
Daucosterol	CDK2
Daucosterol	BRAF
Daucosterol	EGFR
Daucosterol	PDPK1
Daucosterol	MAPK8
Daucosterol	PDE4B
Daucosterol	NOS3
Daucosterol	FNTA
Daucosterol	PNMT
Daucosterol	AKR1B1
Daucosterol	PPP5C
Daucosterol	NR1H4
Daucosterol	MAPK10
Daucosterol	ERRA
Daucosterol	TNNC1
Daucosterol	TRAPPC3
Daucosterol	HSD17B1
Daucosterol	ESRRG
Daucosterol	F10
Daucosterol	F2
Daucosterol	SULT2A1
Daucosterol	GSR
Daucosterol	PRKACA
Daucosterol	NR3C2
Daucosterol	GSTP1
Daucosterol	EPHB4
Daucosterol	DPP4
Daucosterol	DHODH
Daucosterol	CA1
Daucosterol	DUSP6
Daucosterol	TGFBR1
Daucosterol	HPGDS
Daucosterol	ADH1B
Daucosterol	WAS
Daucosterol	TTPA
Daucosterol	SHBG
Daucosterol	IGF1R
Daucosterol	ADH
Daucosterol	CES1
Daucosterol	PPARA
Daucosterol	AKR1C1
Daucosterol	PPARD
Daucosterol	ADK
Daucosterol	MDM2
Daucosterol	KDR
Daucosterol	GSTA1
Daucosterol	AKR1C3
Daucosterol	NR1H2
Daucosterol	PLK1
Daucosterol	PTPN1
Daucosterol	HSP90AA1
Daucosterol	ABO
Daucosterol	CHEK1
Daucosterol	REN
Daucosterol	RXRA
Daucosterol	RBP4
Daucosterol	HDAC8
Daucosterol	PDK2
Daucosterol	ADH1C
Daucosterol	GSK3B
Daucosterol	ALDH2
Daucosterol	PARP1
Daucosterol	PDE4D
Daucosterol	METAP2
Daucosterol	FGFR2
Daucosterol	NQO1
Daucosterol	HSPA8
Daucosterol	PGF
Daucosterol	NR1H3
Daucosterol	SULT2B1
Daucosterol	NR1I3
Daucosterol	SORD
Daucosterol	F7
Daucosterol	LSS
Daucosterol	EPHX2
Daucosterol	HNF4G
Daucosterol	FABP6
Daucosterol	CTNNA1
Daucosterol	IL2
Daucosterol	FABP3
Daucosterol	BLVRB
Daucosterol	SYK
Daucosterol	FABP7
Daucosterol	MMP2
Daucosterol	MMP8
Daucosterol	HPN
Daucosterol	BCHE
Daucosterol	CYP2C8
Daucosterol	MMP12
Daucosterol	ITGAL
Daucosterol	PDE3B
Daucosterol	ERBB4
Daucosterol	MET
Daucosterol	YARS
Daucosterol	NQO2
Daucosterol	ESR2
Daucosterol	MAP2K1
Daucosterol	IGF1
Daucosterol	TYMS
Daucosterol	SULT1E1
Daucosterol	CRABP2
Daucosterol	RARG
Daucosterol	HNMT
Daucosterol	SERPINA1
Daucosterol	JAK3
Daucosterol	GM2A
Daucosterol	ITK
Daucosterol	LCK
Daucosterol	PSAP
Daucosterol	NR3C1
Daucosterol	FABP5
Daucosterol	PDE5A
Daucosterol	MMP3
Daucosterol	PLA2G2A
Daucosterol	CASP3
Daucosterol	PIK3CG
Daucosterol	FGFR1
Daucosterol	NR1I2
Daucosterol	ELANE
Daucosterol	CYP2C9
Daucosterol	MTHFD1
Daucosterol	RARB
Daucosterol	FECH
Daucosterol	AKT2
Daucosterol	LCN2
Daucosterol	HSP90AB1
Daucosterol	MTAP
Daucosterol	DPEP1
Daucosterol	S100A9
Daucosterol	RARA
Daucosterol	VDR
Daucosterol	THRA
Daucosterol	ZAP70
Daucosterol	AURKA
Daucosterol	PRKCQ
Daucosterol	HMGCR
Daucosterol	PAK7
Daucosterol	FKBP1A
Daucosterol	ABL1
Daucosterol	TEK
Daucosterol	CTSB
Daucosterol	PPP1CC
Daucosterol	JAK2
Daucosterol	SOD2
Daucosterol	RXRB
Daucosterol	TGM3
Daucosterol	CTSS
Daucosterol	HCK
Daucosterol	ACADM
Daucosterol	GRB2
Daucosterol	HMOX1
Daucosterol	PCTP
Daucosterol	KIT
Daucosterol	DCK
Daucosterol	CMA1
Daucosterol	BIRC7
Daucosterol	MME
Daucosterol	PIK3R1
Daucosterol	GART
Daucosterol	GCK
Daucosterol	AMD1
Daucosterol	CTSK
Daucosterol	EIF4E
Daucosterol	LTA4H
Daucosterol	TGFB2
Daucosterol	BCL2L1
Daucosterol	PROCR
Daucosterol	OAT
Daucosterol	GLO1
Daucosterol	CASP1
Daucosterol	FOLH1
Daucosterol	INSR
Daucosterol	BHMT
Daucosterol	F11
Daucosterol	FKBP1B
Daucosterol	BCAT2
Daucosterol	GSTM1
Daucosterol	IVD
Daucosterol	GSTT2
Daucosterol	MAOA
Daucosterol	RFK
Daucosterol	CALM1
Daucosterol	CALM2
Daucosterol	CALM3
Emodin	MMP3
Emodin	CDK5R1
Emodin	ESR1
Emodin	MAPK8
Emodin	MAPK14
Emodin	MAPK10
Emodin	CES1
Emodin	CFB
Emodin	SELP
Emodin	BCHE
Emodin	CA2
Emodin	GSTP1
Emodin	MAOB
Emodin	PIM1
Emodin	FGFR1
Emodin	EGFR
Emodin	BACE1
Emodin	F2
Emodin	DHFR
Emodin	CTSB
Emodin	DUSP6
Emodin	ANXA5
Emodin	AKR1B1
Emodin	CHEK1
Emodin	KIF11
Emodin	PPARD
Emodin	TTR
Emodin	CCNA2
Emodin	MIF
Emodin	CDK2
Emodin	GSK3B
Emodin	RORA
Emodin	HSPA8
Emodin	ANG
Emodin	F10
Emodin	HSP90AA1
Emodin	ADAM17
Emodin	BCAT2
Emodin	MTAP
Emodin	ESR2
Emodin	METAP2
Emodin	DCK
Emodin	NOS3
Emodin	PPARG
Emodin	PNP
Emodin	TYMS
Emodin	AR
Emodin	PDPK1
Emodin	PGR
Emodin	AKT1
Emodin	AURKA
Emodin	PLK1
Emodin	SOD2
Emodin	HPN
Emodin	SHBG
Emodin	HMGCR
Emodin	CSNK2A1
Emodin	CBR1
Emodin	CTNNA1
Emodin	AKR1C3
Emodin	EPHX2
Emodin	CDK6
Emodin	HSD11B1
Emodin	ALB
Emodin	AKR1C1
Emodin	FGFR2
Emodin	PTPN11
Emodin	ADH
Emodin	PNMT
Emodin	HSD17B1
Emodin	SEC14L2
Emodin	ISG20
Emodin	PAK7
Emodin	MET
Emodin	CDA
Emodin	MMP8
Emodin	PLAU
Emodin	TGFBR1
Emodin	ALDH2
Emodin	PAH
Emodin	HDAC8
Emodin	PDE4B
Emodin	LTA4H
Emodin	PTPN1
Emodin	PDE4D
Emodin	ITK
Emodin	ADH1C
Emodin	CTSK
Emodin	NR1H4
Emodin	PRKACA
Emodin	EPHB4
Emodin	AMD1
Emodin	NQO1
Emodin	LSS
Emodin	HEXB
Emodin	KDR
Emodin	ATOX1
Emodin	LGALS2
Emodin	DPP4
Emodin	TNK2
Emodin	SYK
Emodin	MMP13
Emodin	PCK1
Emodin	ABO
Emodin	THRB
Emodin	SERPINA1
Emodin	CYP2C9
Emodin	RXRA
Emodin	SULT2A1
Emodin	LCK
Emodin	SRC
Emodin	AHCY
Emodin	HPGDS
Emodin	TRAPPC3
Emodin	ELANE
Emodin	BST1
Emodin	ERBB4
Emodin	REN
Emodin	DHODH
Emodin	WAS
Emodin	BIRC7
Emodin	UCK2
Emodin	IL2
Emodin	NR1H2
Emodin	BLVRB
Emodin	FABP4
Emodin	PDE5A
Emodin	PYGL
Emodin	BRAF
Emodin	MME
Emodin	ACPP
Emodin	ALDOA
Emodin	CD1A
Emodin	JAK3
Emodin	PPARA
Emodin	GBA
Emodin	FECH
Emodin	RAB11A
Emodin	IGF1
Emodin	TPH1
Emodin	CSK
Emodin	FKBP1A
Emodin	FABP6
Emodin	NR1I2
Emodin	TPI1
Emodin	KIT
Emodin	MMP12
Emodin	MTHFD1
Emodin	GSTT2
Emodin	MAPKAPK2
Emodin	NOS2
Emodin	NR3C2
Emodin	MAP2K1
Emodin	MAN1B1
Emodin	CLK1
Emodin	NMNAT1
Emodin	HAGH
Emodin	SULT1E1
Emodin	UMPS
Emodin	MMP9
Emodin	PITPNA
Emodin	SETD7
Emodin	HCK
Emodin	RNASE3
Emodin	NR1I3
Emodin	HNF4G
Emodin	CTSS
Emodin	JAK2
Emodin	ACADM
Emodin	F11
Emodin	PAK6
Emodin	MMP2
Emodin	IMPDH2
Emodin	ZAP70
Emodin	MDM2
Emodin	AMY2A
Emodin	GPI
Emodin	CASP3
Emodin	CTSF
Emodin	CCL5
Emodin	ABL1
Emodin	TGM3
Emodin	MAPK1
Emodin	PLEKHA4
Emodin	XIAP
Emodin	OAT
Emodin	VDR
Emodin	PRKCQ
Emodin	DTYMK
Emodin	DPEP1
Emodin	GSR
Emodin	RBP4
Emodin	APRT
Emodin	STAT1
Emodin	SULT2B1
Emodin	CBS
Emodin	NR1H3
Emodin	ESRRG
Emodin	PADI4
Emodin	ARG2
Emodin	HNMT
Emodin	SDS
Emodin	CHIT1
Emodin	THRA
Emodin	FDPS
Emodin	FABP7
Emodin	TGFB2
Emodin	BHMT
Emodin	OTC
Emodin	RARA
Emodin	AKR1C2
Emodin	PTK2
Emodin	NT5M
Emodin	NR3C1
Emodin	C1S
Emodin	GSTA1
Emodin	CYP2C8
Emodin	MMP1
Emodin	EPHA2
Emodin	S100A9
Emodin	PLA2G2A
Emodin	TK1
Emodin	AKT2
Emodin	EIF4E
Emodin	SHMT1
Emodin	PCMT1
Emodin	GCK
Emodin	CRABP2
Emodin	PIK3R1
Emodin	ALAD
Emodin	RARG
Emodin	DUT
Emodin	GSTM2
Emodin	FGG
Emodin	PPP1CC
Emodin	RNASE2
Emodin	TEK
Emodin	GALE
Emodin	GSTM1
Emodin	RHEB
Emodin	HMOX1
Emodin	INSR
Emodin	WARS
Emodin	ADK
Emodin	RAB5A
Emodin	GSTA3
Emodin	KAT2B
Emodin	HINT1
Emodin	HPRT1
Emodin	ITPKA
Emodin	LYZ
Emodin	RAF1
Emodin	LCN2
Emodin	GRB2
Emodin	BTK
Emodin	IMPDH1
Emodin	ATIC
Emodin	EEA1
Emodin	GART
Emodin	APAF1
Emodin	CASP1
Emodin	ADAM33
Emodin	NME2
Emodin	NDST1
Emodin	HADH
Emodin	FKBP3
Emodin	FKBP1B
Emodin	FABP3
Emodin	ARL5A
Emodin	RAP2A
Emodin	DAPK1
Emodin	HRAS
Emodin	SELE
Emodin	RXRB
Emodin	GMPR2
Emodin	RAN
Emodin	MMP16
Emodin	PFKFB1
Emodin	HSP90AB1
Emodin	ARL5B
Emodin	DDX39B
Emodin	PCTP
Emodin	TAP1
Emodin	UAP1
Emodin	TTPA
Emodin	RAC1
Emodin	AMY1A
Emodin	AMY1B
Emodin	AMY1C
Emodin	GNPDA2
Emodin	GNPDA1
Emodin	RAB9B
Emodin	RAB9A
Eupatin	BCHE
Eupatin	F2
Eupatin	GBA
Eupatin	ESR1
Eupatin	PGR
Eupatin	EGFR
Eupatin	MAPK10
Eupatin	FAP
Eupatin	HSPA8
Eupatin	CCNA2
Eupatin	CTSV
Eupatin	CA2
Eupatin	TTR
Eupatin	PDE4B
Eupatin	BACE1
Eupatin	CA12
Eupatin	MAPK8
Eupatin	PIM1
Eupatin	CDK2
Eupatin	DDX6
Eupatin	PNP
Eupatin	GSTP1
Eupatin	PPIA
Eupatin	CA1
Eupatin	ESR2
Eupatin	CFB
Eupatin	TREM1
Eupatin	MMP3
Eupatin	NR1H2
Eupatin	ANG
Eupatin	AURKA
Eupatin	CTSD
Eupatin	AR
Eupatin	GSR
Eupatin	CYP19A1
Eupatin	CDK6
Eupatin	CHEK1
Eupatin	CDK5R1
Eupatin	PDE4D
Eupatin	PAH
Eupatin	BCAT2
Eupatin	SRC
Eupatin	HSP90AA1
Eupatin	SHBG
Eupatin	LSS
Eupatin	AKR1B1
Eupatin	ISG20
Eupatin	CFD
Eupatin	CSNK1G2
Eupatin	METAP1
Eupatin	IMPDH2
Eupatin	MAOB
Eupatin	SORD
Eupatin	CBR1
Eupatin	MTAP
Eupatin	TYMP
Eupatin	MAPK14
Eupatin	PLA2G10
Eupatin	C1R
Eupatin	PDPK1
Eupatin	EPHB4
Eupatin	PLAU
Eupatin	HSD17B1
Eupatin	NPR3
Eupatin	CTSB
Eupatin	MMP13
Eupatin	PYGL
Eupatin	PLK1
Eupatin	ESRRG
Eupatin	CASP7
Eupatin	ADAM17
Eupatin	DHFR
Eupatin	RXRA
Eupatin	RAC2
Eupatin	HK1
Eupatin	HCK
Eupatin	F10
Eupatin	APCS
Eupatin	ABO
Eupatin	FNTA
Eupatin	NQO1
Eupatin	KDR
Eupatin	MAN1B1
Eupatin	AKR1C1
Eupatin	GSK3B
Eupatin	NR3C2
Eupatin	NOS3
Eupatin	HSD11B1
Eupatin	ADK
Eupatin	AHCY
Eupatin	KIF11
Eupatin	REG1A
Eupatin	SOD2
Eupatin	MMP12
Eupatin	PCK1
Eupatin	BMP7
Eupatin	ALB
Eupatin	DPP4
Eupatin	SULT2A1
Eupatin	FABP4
Eupatin	MIF
Eupatin	ATOX1
Eupatin	EPHX2
Eupatin	PDE3B
Eupatin	AMD1
Eupatin	CCNT1
Eupatin	BST1
Eupatin	NQO2
Eupatin	FGFR1
Eupatin	PRKACA
Eupatin	TNK2
Eupatin	PPARD
Eupatin	LGALS7
Eupatin	LCK
Eupatin	AZGP1
Eupatin	ELANE
Eupatin	PTPN1
Eupatin	F7
Eupatin	ADH
Eupatin	RHEB
Eupatin	DAPK1
Eupatin	RHOA
Eupatin	NMNAT1
Eupatin	CES1
Eupatin	ADH1C
Eupatin	MMP8
Eupatin	CTSK
Eupatin	PDHB
Eupatin	IGF1R
Eupatin	PDE5A
Eupatin	CSNK2A1
Eupatin	DHODH
Eupatin	AKR1C3
Eupatin	ME2
Eupatin	IMPA1
Eupatin	SSE1
Eupatin	RAB11A
Eupatin	AKR1C2
Eupatin	METAP2
Eupatin	LDHB
Eupatin	CLK1
Eupatin	GSTT2
Eupatin	CDA
Eupatin	HDAC8
Eupatin	MET
Eupatin	JAK3
Eupatin	RNASE3
Eupatin	B3GAT1
Eupatin	KYAT1
Eupatin	GALE
Eupatin	CCL5
Eupatin	NCS1
Eupatin	BIRC7
Eupatin	REN
Eupatin	ITK
Eupatin	DCK
Eupatin	AMY2A
Eupatin	FGFR2
Eupatin	DTYMK
Eupatin	EPHA2
Eupatin	PDK2
Eupatin	UMPS
Eupatin	APRT
Eupatin	CASP3
Eupatin	TGFBR1
Eupatin	ALDOA
Eupatin	LGALS2
Eupatin	PPARG
Eupatin	RNASEL
Eupatin	AKT1
Eupatin	C1S
Eupatin	NR1I2
Eupatin	CD1A
Eupatin	HEXB
Eupatin	SHMT1
Eupatin	TPI1
Eupatin	HRAS
Eupatin	INSR
Eupatin	BHMT
Eupatin	ARHGAP1
Eupatin	PAK6
Eupatin	TGM3
Eupatin	MAPKAPK2
Eupatin	SERPINA1
Eupatin	ERBB4
Eupatin	SYK
Eupatin	CBS
Eupatin	CYP2C9
Eupatin	PPARA
Eupatin	XIAP
Eupatin	SELP
Eupatin	UCK2
Eupatin	LYZ
Eupatin	ACPP
Eupatin	TYMS
Eupatin	OTC
Eupatin	IL2
Eupatin	NT5M
Eupatin	GSTA3
Eupatin	GPI
Eupatin	CDK7
Eupatin	ACE
Eupatin	GSTA1
Eupatin	NR1H3
Eupatin	NOS2
Eupatin	THRB
Eupatin	GSTZ1
Eupatin	RAB5A
Eupatin	HPGDS
Eupatin	RARA
Eupatin	IMPDH1
Eupatin	FKBP1A
Eupatin	ZAP70
Eupatin	AGXT
Eupatin	FABP6
Eupatin	IGF1
Eupatin	F11
Eupatin	CTSS
Eupatin	PTK2
Eupatin	RBP4
Eupatin	HAGH
Eupatin	SELE
Eupatin	ALDH2
Eupatin	MMP9
Eupatin	SULT1E1
Eupatin	TK1
Eupatin	PAPSS1
Eupatin	ATIC
Eupatin	BRAF
Eupatin	JAK2
Eupatin	CHIT1
Eupatin	HINT1
Eupatin	S100A9
Eupatin	TPH1
Eupatin	ARSA
Eupatin	SDS
Eupatin	SULT2B1
Eupatin	CAT
Eupatin	ARG2
Eupatin	THRA
Eupatin	LGALS3
Eupatin	HPRT1
Eupatin	PLA2G2A
Eupatin	PITPNA
Eupatin	NR3C1
Eupatin	PPCDC
Eupatin	CTSG
Eupatin	FECH
Eupatin	ARG1
Eupatin	AKT2
Eupatin	CTSF
Eupatin	GCK
Eupatin	PIK3R1
Eupatin	MME
Eupatin	EIF4E
Eupatin	GSTM2
Eupatin	CDC42
Eupatin	ARL5A
Eupatin	KIT
Eupatin	SETD7
Eupatin	DPEP1
Eupatin	CD209
[truncated: 1,762 more rows]
