# Supplementary material for: Exploring the mechanism of Radix Rhei Et Rhizome intervention in intracerebral hemorrhage based on systematic pharmacology and proteomics strategy
Source: Biosci Rep. 2021 Mar 10;41(3):BSR20201910. doi: 10.1042/BSR20201910 (PMC7955106; doi:10.1042/BSR20201910)
Supplement: Supplementary Tables S1-S7 [file BSR-2020-1910_supp.zip › BSR-2020-1910_suppST2.xlsx]

## Sheet: Sheet1
Table S2 Proteomics Data
Alb
Gria1
Syn1
Grin1
Syt1
Calm1
Fn1
Pvalb
Camk2a
Apoa1
Fgg
Gfap
Gria2
Grin2b
Ahsg
Fga
Plg
Ttr
Hrg
Calb2
F2
Serpinc1
Fgb
Gap43
Camk2g
Gc
Hp
Serpina1
Slc32a1
Actn4
Hpx
Itih2
Mbp
Rab3a
Clu
Th
Grm1
Pf4
Bsn
Cnr1
Gsn
Itih4
Ncam1
Nefl
Shank1
Stx1a
Syt2
Kalrn
Penk
Slc1a2
Acta2
Thbs1
Lin7a
Mpo
Unc13a
Adcy9
Eef1g
Gng13
Grm2
Sh3gl2
Sptbn2
Cltc
Gnao1
Homer1
Nefh
Nrgn
Ppfia2
Ppp3r1
RGD1310507
Scn2a
Thy1
Tpm1
Vgf
Arpc2
Atp2b2
Erc2
Lgals1
Ppfia4
Prkcb
Ap2a1
Atp6v1a
Cap2
Kif2a
Lcp1
Nrn1
Park7
Rph3a
Ryr2
Stmn1
Tuba4a
Atp6v0c
Atp6v1g2
Ezr
Gpsm1
Ldha
Pfkm
Pkm
Tuba1a
Twf2
Atp6ap2
Atp6v0d1
Atp6v1f
Ckm
Cntn1
Cplx3
Dmtn
Mobp
Pfn1
Sec23a
Slc25a3
Slc4a1
Slc6a11
Snx18
Tanc1
Tubb2b
Atp1a1
Cd38
Dpp6
Flnc
Itih1
Lamtor1
Msn
Ndufv1
Pde1b
Pip4k2c
Rhog
Slc6a5
Sptb
Cacna2d2
Camkk1
Camkk2
Cldn11
Ctsz
Dpysl3
Gaa
Gpd1
Map4
Ogdh
Pcbd1
Pip4k2b
Rpl10a
Spta1
Tfg
Ahi1
Aldoc
Cdkl5
Cpne4
Cpne6
Cyfip2
Ddt
Fxyd1
Gda
Gdi1
Gmfb
Grhpr
Gsta1
H2afx
Itpka
Klc4
Lmo7
Nrp2
Ntm
Ogdhl
Opcml
Pcyox1
Pde10a
Psma6
Ptpre
Ptprn
Shroom2
Slc25a5
Usp7
Adap1
Akr1b10
Arhgap32
Ca1
Cnrip1
Dclk1
Hap1
Hbb
Hist2h2ab
Hist4h4
Hspb1
Kcna6
Mx2
Nars
Necab2
Plxna2
Ptprn2
Rangap1
Rgs14
Rps9
Sncg
Stx7
Tph2
Vat1
Vat1l
Ybx1
Anxa11
Ass1
Bag5
Clybl
Crym
Dgkb
Dkk3
Echs1
Efhd2
Ephx1
Ercc3
Fam81a
Fbxl18
Golga4
Gpc4
Nr2f1
Phyhip
Plxnc1
Pnma2
Ptbp1
Rap1gap2
Rbp1
Rem2
Sgta
Surf4
Tmem163
