# Supplementary material for: Exploring the mechanism of Radix Rhei Et Rhizome intervention in intracerebral hemorrhage based on systematic pharmacology and proteomics strategy
Source: Biosci Rep. 2021 Mar 10;41(3):BSR20201910. doi: 10.1042/BSR20201910 (PMC7955106; doi:10.1042/BSR20201910)
Supplement: Supplementary Tables S1-S7 [file BSR-2020-1910_supp.zip › BSR-2020-1910_suppST3.xlsx]

## Sheet: Sheet1
Table S3 ICH Gene
Gene Symbol	Description	Relevance score
CCM2	CCM2 Scaffold Protein	29.42
KRIT1	KRIT1 Ankyrin Repeat Containing	24.67
PDCD10	Programmed Cell Death 10	24.51
COL4A1	Collagen Type IV Alpha 1 Chain	23.58
ACE	Angiotensin I Converting Enzyme	23.26
APP	Amyloid Beta Precursor Protein	20.43
COL4A2	Collagen Type IV Alpha 2 Chain	18.27
F2	Coagulation Factor II, Thrombin	17.52
NOS3	Nitric Oxide Synthase 3	15.73
AGTR1	Angiotensin II Receptor Type 1	15.6
F5	Coagulation Factor V	14.3
PTGIS	Prostaglandin I2 Synthase	13.66
MTHFR	Methylenetetrahydrofolate Reductase	13.5
CST3	Cystatin C	13.26
AGT	Angiotensinogen	12.94
PLAT	Plasminogen Activator, Tissue Type	12.93
APOE	Apolipoprotein E	12.43
PIK3CA	Phosphatidylinositol-4,5-Bisphosphate 3-Kinase Catalytic Subunit Alpha	11.83
PRKCH	Protein Kinase C Eta	11.83
NOTCH3	Notch Receptor 3	11.83
LDLR	Low Density Lipoprotein Receptor	11.83
FBN1	Fibrillin 1	11.83
ACSL4	Acyl-CoA Synthetase Long Chain Family Member 4	11.83
ALOX5AP	Arachidonate 5-Lipoxygenase Activating Protein	11.83
MT-TL1	Mitochondrially Encoded TRNA-Leu (UUA/G) 1	11.83
CRP	C-Reactive Protein	11.36
NOS2	Nitric Oxide Synthase 2	9.98
VWF	Von Willebrand Factor	9.95
THBD	Thrombomodulin	9.89
CYP11B2	Cytochrome P450 Family 11 Subfamily B Member 2	9.66
CYP11B1	Cytochrome P450 Family 11 Subfamily B Member 1	9.66
F12	Coagulation Factor XII	9.15
REN	Renin	9.15
SULT1A3	Sulfotransferase Family 1A Member 3	9.01
TLR4	Toll Like Receptor 4	8.92
F7	Coagulation Factor VII	8.92
ADD1	Adducin 1	8.92
PLA2G7	Phospholipase A2 Group VII	8.69
PKD1	Polycystin 1, Transient Receptor Potential Channel Interacting	8.69
F3	Coagulation Factor III, Tissue Factor	8.54
SERPINC1	Serpin Family C Member 1	8.48
SERPINE1	Serpin Family E Member 1	8.09
KDR	Kinase Insert Domain Receptor	8
MAP3K3	Mitogen-Activated Protein Kinase Kinase Kinase 3	7.96
STK24	Serine/Threonine Kinase 24	7.96
AGTR2	Angiotensin II Receptor Type 2	7.96
AOC3	Amine Oxidase Copper Containing 3	7.9
PON1	Paraoxonase 1	7.79
F10	Coagulation Factor X	7.77
SELP	Selectin P	7.64
PPBP	Pro-Platelet Basic Protein	7.64
CCM2L	CCM2 Like Scaffold Protein	7.64
PF4	Platelet Factor 4	7.61
GSR	Glutathione-Disulfide Reductase	7.54
CDKN2B-AS1	CDKN2B Antisense RNA 1	7.54
ENO2	Enolase 2	7.45
MMP9	Matrix Metallopeptidase 9	7.39
APOB	Apolipoprotein B	7.38
CORIN	Corin, Serine Peptidase	7.38
HBA1	Hemoglobin Subunit Alpha 1	7.38
SELE	Selectin E	7.27
CYP3A5	Cytochrome P450 Family 3 Subfamily A Member 5	7.15
LPA	Lipoprotein(A)	7.15
STK25	Serine/Threonine Kinase 25	7.15
GUCY1A1	Guanylate Cyclase 1 Soluble Subunit Alpha 1	7.15
IL6	Interleukin 6	7.08
TNF	Tumor Necrosis Factor	7
FLT1	Fms Related Tyrosine Kinase 1	6.83
PLG	Plasminogen	6.83
ACTA2	Actin Alpha 2, Smooth Muscle	6.83
ECE1	Endothelin Converting Enzyme 1	6.83
RAP1A	RAP1A, Member Of RAS Oncogene Family	6.83
MEN1	Menin 1	6.83
GNB3	G Protein Subunit Beta 3	6.83
ATP1B1	ATPase Na+/K+ Transporting Subunit Beta 1	6.83
PKD2	Polycystin 2, Transient Receptor Potential Cation Channel	6.83
APOH	Apolipoprotein H	6.83
COL4A5	Collagen Type IV Alpha 5 Chain	6.83
NSD1	Nuclear Receptor Binding SET Domain Protein 1	6.83
DARS2	Aspartyl-TRNA Synthetase 2, Mitochondrial	6.83
RGS5	Regulator Of G Protein Signaling 5	6.83
COG2	Component Of Oligomeric Golgi Complex 2	6.83
INF2	Inverted Formin, FH2 And WH2 Domain Containing	6.83
RNF213	Ring Finger Protein 213	6.83
STOX1	Storkhead Box 1	6.83
MALAT1	Metastasis Associated Lung Adenocarcinoma Transcript 1	6.83
MIR155	MicroRNA 155	6.83
PEE1	Preeclampsia/Eclampsia 1	6.83
MYMY1	Moyamoya Disease 1	6.83
MYMY3	Moyamoya Disease 3	6.83
HYT1	Hypertension, Essential, Susceptibility To, 1	6.83
HYT2	Hypertension, Essential, Susceptibility To, 2	6.83
HYT3	Hypertension, Essential, Susceptibility To, 3	6.83
HYT4	Hypertension, Essential, Susceptibility To, 4	6.83
HYT8	Hypertension, Essential, Susceptibility To, 8	6.83
HYT5	Hypertension, Essential, Susceptibility To, 5	6.83
HYT6	Hypertension, Essential, Susceptibility To, 6	6.83
HYT7	Hypertension, Essential, Susceptibility To, 7	6.83
PEE2	Preeclampsia/Eclampsia 2	6.83
PEE3	Preeclampsia/Eclampsia 3	6.83
LEP	Leptin	6.82
PECAM1	Platelet And Endothelial Cell Adhesion Molecule 1	6.69
CYCS	Cytochrome C, Somatic	6.24
NFE2L2	Nuclear Factor, Erythroid 2 Like 2	6.24
PDE4D	Phosphodiesterase 4D	6.24
ADAMTS13	ADAM Metallopeptidase With Thrombospondin Type 1 Motif 13	6.24
HMGCR	3-Hydroxy-3-Methylglutaryl-CoA Reductase	6.24
AQP4	Aquaporin 4	6.24
ITGB1BP1	Integrin Subunit Beta 1 Binding Protein 1	6.24
MROS	Melkersson-Rosenthal Syndrome	6.24
APOA1	Apolipoprotein A1	6.01
AKT1	AKT Serine/Threonine Kinase 1	5.92
PTEN	Phosphatase And Tensin Homolog	5.92
CASP3	Caspase 3	5.92
CREB1	CAMP Responsive Element Binding Protein 1	5.92
SLC1A2	Solute Carrier Family 1 Member 2	5.92
GLA	Galactosidase Alpha	5.92
TBXA2R	Thromboxane A2 Receptor	5.92
P2RY12	Purinergic Receptor P2Y12	5.92
GDNF	Glial Cell Derived Neurotrophic Factor	5.92
HSD11B2	Hydroxysteroid 11-Beta Dehydrogenase 2	5.92
EPHX2	Epoxide Hydrolase 2	5.92
ENTPD1	Ectonucleoside Triphosphate Diphosphohydrolase 1	5.92
SERPIND1	Serpin Family D Member 1	5.92
SERPINI1	Serpin Family I Member 1	5.92
RTN4	Reticulon 4	5.92
BMP7	Bone Morphogenetic Protein 7	5.92
GP6	Glycoprotein VI Platelet	5.92
HMGB1	High Mobility Group Box 1	5.92
SERPINF2	Serpin Family F Member 2	5.92
MBP	Myelin Basic Protein	5.92
HSPA4	Heat Shock Protein Family A (Hsp70) Member 4	5.92
PON2	Paraoxonase 2	5.92
MAP2	Microtubule Associated Protein 2	5.92
CALCA	Calcitonin Related Polypeptide Alpha	5.92
TSPO	Translocator Protein	5.92
PROZ	Protein Z, Vitamin K Dependent Plasma Glycoprotein	5.92
NES	Nestin	5.92
AIF1	Allograft Inflammatory Factor 1	5.92
NGB	Neuroglobin	5.92
TSPAN33	Tetraspanin 33	5.92
MIAT	Myocardial Infarction Associated Transcript	5.92
MIR15A	MicroRNA 15a	5.92
MMP2	Matrix Metallopeptidase 2	5.8
ENG	Endoglin	5.74
SOD1	Superoxide Dismutase 1	5.59
FN1	Fibronectin 1	5.42
TGFB3	Transforming Growth Factor Beta 3	5.42
APOC3	Apolipoprotein C3	5.4
CAT	Catalase	5.38
DBH	Dopamine Beta-Hydroxylase	5.27
LRP5	LDL Receptor Related Protein 5	5.27
ADRB2	Adrenoceptor Beta 2	5.27
SERPINA3	Serpin Family A Member 3	5.27
AGER	Advanced Glycosylation End-Product Specific Receptor	5.27
ICAM1	Intercellular Adhesion Molecule 1	5.15
RHOA	Ras Homolog Family Member A	5.15
SMURF1	SMAD Specific E3 Ubiquitin Protein Ligase 1	5.15
F13A1	Coagulation Factor XIII A Chain	5.13
NGF	Nerve Growth Factor	4.83
NTRK3	Neurotrophic Receptor Tyrosine Kinase 3	4.83
NTRK1	Neurotrophic Receptor Tyrosine Kinase 1	4.83
POMC	Proopiomelanocortin	4.83
MAP2K3	Mitogen-Activated Protein Kinase Kinase 3	4.83
LEPR	Leptin Receptor	4.83
NR3C2	Nuclear Receptor Subfamily 3 Group C Member 2	4.83
KCNJ5	Potassium Inwardly Rectifying Channel Subfamily J Member 5	4.83
EDN1	Endothelin 1	4.83
NPPA	Natriuretic Peptide A	4.83
MAP2K6	Mitogen-Activated Protein Kinase Kinase 6	4.83
DLL4	Delta Like Canonical Notch Ligand 4	4.83
MAP2K4	Mitogen-Activated Protein Kinase Kinase 4	4.83
MAP4K2	Mitogen-Activated Protein Kinase Kinase Kinase Kinase 2	4.83
VCAM1	Vascular Cell Adhesion Molecule 1	4.83
KLF4	Kruppel Like Factor 4	4.83
MRAS	Muscle RAS Oncogene Homolog	4.83
ADIPOQ	Adiponectin, C1Q And Collagen Domain Containing	4.83
GLO1	Glyoxalase I	4.83
OLR1	Oxidized Low Density Lipoprotein Receptor 1	4.83
PGF	Placental Growth Factor	4.83
ADM	Adrenomedullin	4.83
KNG1	Kininogen 1	4.83
DDAH2	Dimethylarginine Dimethylaminohydrolase 2	4.83
ENPEP	Glutamyl Aminopeptidase	4.83
CDKN3	Cyclin Dependent Kinase Inhibitor 3	4.83
KLF2	Kruppel Like Factor 2	4.83
HEG1	Heart Development Protein With EGF Like Domains 1	4.83
ZPLD1	Zona Pellucida Like Domain Containing 1	4.83
FAM222B	Family With Sequence Similarity 222 Member B	4.83
LOC102723334	Uncharacterized LOC102723334	4.83
LPL	Lipoprotein Lipase	4.05
NPPB	Natriuretic Peptide B	4.05
CYP4F2	Cytochrome P450 Family 4 Subfamily F Member 2	3.87
CYP4A11	Cytochrome P450 Family 4 Subfamily A Member 11	3.87
PRL	Prolactin	3.87
RETN	Resistin	3.87
ADA2	Adenosine Deaminase 2	3.87
IL1B	Interleukin 1 Beta	3.73
SLC6A2	Solute Carrier Family 6 Member 2	3.73
XDH	Xanthine Dehydrogenase	3.73
CYBA	Cytochrome B-245 Alpha Chain	3.73
IL18	Interleukin 18	3.73
IGFBP1	Insulin Like Growth Factor Binding Protein 1	3.73
GJA4	Gap Junction Protein Alpha 4	3.73
INSR	Insulin Receptor	3.42
PPARG	Peroxisome Proliferator Activated Receptor Gamma	3.42
ATM	ATM Serine/Threonine Kinase	3.42
HMOX1	Heme Oxygenase 1	3.42
DDC	Dopa Decarboxylase	3.42
TGFB1	Transforming Growth Factor Beta 1	3.42
MME	Membrane Metalloendopeptidase	3.42
COMT	Catechol-O-Methyltransferase	3.42
DRD2	Dopamine Receptor D2	3.42
SLC9A1	Solute Carrier Family 9 Member A1	3.42
FOS	Fos Proto-Oncogene, AP-1 Transcription Factor Subunit	3.42
CTH	Cystathionine Gamma-Lyase	3.42
NR3C1	Nuclear Receptor Subfamily 3 Group C Member 1	3.42
ITGB1	Integrin Subunit Beta 1	3.42
ARG1	Arginase 1	3.42
ALB	Albumin	3.42
CYP17A1	Cytochrome P450 Family 17 Subfamily A Member 1	3.42
CYP2C9	Cytochrome P450 Family 2 Subfamily C Member 9	3.42
GSN	Gelsolin	3.42
EDNRA	Endothelin Receptor Type A	3.42
EDNRB	Endothelin Receptor Type B	3.42
NOS1	Nitric Oxide Synthase 1	3.42
SGK1	Serum/Glucocorticoid Regulated Kinase 1	3.42
HCK	HCK Proto-Oncogene, Src Family Tyrosine Kinase	3.42
IGF1	Insulin Like Growth Factor 1	3.42
HSD11B1	Hydroxysteroid 11-Beta Dehydrogenase 1	3.42
CACNA1A	Calcium Voltage-Gated Channel Subunit Alpha1 A	3.42
B2M	Beta-2-Microglobulin	3.42
ATP1A1	ATPase Na+/K+ Transporting Subunit Alpha 1	3.42
VEGFA	Vascular Endothelial Growth Factor A	3.42
CYP2D6	Cytochrome P450 Family 2 Subfamily D Member 6	3.42
HIF1A	Hypoxia Inducible Factor 1 Subunit Alpha	3.42
NPR2	Natriuretic Peptide Receptor 2	3.42
SLC12A3	Solute Carrier Family 12 Member 3	3.42
NF1	Neurofibromin 1	3.42
SCNN1B	Sodium Channel Epithelial 1 Beta Subunit	3.42
TACR3	Tachykinin Receptor 3	3.42
INS	Insulin	3.42
CCL2	C-C Motif Chemokine Ligand 2	3.42
FGF2	Fibroblast Growth Factor 2	3.42
ACE2	Angiotensin I Converting Enzyme 2	3.42
ADRB1	Adrenoceptor Beta 1	3.42
CD40LG	CD40 Ligand	3.42
GBA	Glucosylceramidase Beta	3.42
KLKB1	Kallikrein B1	3.42
TRPC3	Transient Receptor Potential Cation Channel Subfamily C Member 3	3.42
NEDD4L	NEDD4 Like E3 Ubiquitin Protein Ligase	3.42
IL10	Interleukin 10	3.42
PTH	Parathyroid Hormone	3.42
ITGAM	Integrin Subunit Alpha M	3.42
IRS1	Insulin Receptor Substrate 1	3.42
POLB	DNA Polymerase Beta	3.42
FST	Follistatin	3.42
CALCR	Calcitonin Receptor	3.42
ADRA1A	Adrenoceptor Alpha 1A	3.42
ADRA2A	Adrenoceptor Alpha 2A	3.42
ADRA2B	Adrenoceptor Alpha 2B	3.42
GCGR	Glucagon Receptor	3.42
EPHX1	Epoxide Hydrolase 1	3.42
AQP2	Aquaporin 2	3.42
KCNJ1	Potassium Inwardly Rectifying Channel Subfamily J Member 1	3.42
WNK1	WNK Lysine Deficient Protein Kinase 1	3.42
ANXA5	Annexin A5	3.42
EDN3	Endothelin 3	3.42
NPR1	Natriuretic Peptide Receptor 1	3.42
SLC12A1	Solute Carrier Family 12 Member 1	3.42
SCNN1G	Sodium Channel Epithelial 1 Gamma Subunit	3.42
SPP1	Secreted Phosphoprotein 1	3.42
SLC9A3	Solute Carrier Family 9 Member A3	3.42
ADRA1B	Adrenoceptor Alpha 1B	3.42
ADAM12	ADAM Metallopeptidase Domain 12	3.42
AFP	Alpha Fetoprotein	3.42
AVPR1A	Arginine Vasopressin Receptor 1A	3.42
DFFA	DNA Fragmentation Factor Subunit Alpha	3.42
DRD4	Dopamine Receptor D4	3.42
DRD5	Dopamine Receptor D5	3.42
NPY	Neuropeptide Y	3.42
SDC2	Syndecan 2	3.42
TAC3	Tachykinin Precursor 3	3.42
HSPB8	Heat Shock Protein Family B (Small) Member 8	3.42
PDE5A	Phosphodiesterase 5A	3.42
TIMP1	TIMP Metallopeptidase Inhibitor 1	3.42
CAST	Calpastatin	3.42
BDKRB2	Bradykinin Receptor B2	3.42
ADRA1D	Adrenoceptor Alpha 1D	3.42
ADRA2C	Adrenoceptor Alpha 2C	3.42
GPX3	Glutathione Peroxidase 3	3.42
ACVR2A	Activin A Receptor Type 2A	3.42
AVP	Arginine Vasopressin	3.42
LNPEP	Leucyl And Cystinyl Aminopeptidase	3.42
HLA-G	Major Histocompatibility Complex, Class I, G	3.42
CYP2J2	Cytochrome P450 Family 2 Subfamily J Member 2	3.42
HP	Haptoglobin	3.42
CMA1	Chymase 1	3.42
ELN	Elastin	3.42
DRD1	Dopamine Receptor D1	3.42
DRD3	Dopamine Receptor D3	3.42
NPR3	Natriuretic Peptide Receptor 3	3.42
SERPINB2	Serpin Family B Member 2	3.42
CRH	Corticotropin Releasing Hormone	3.42
PRSS8	Serine Protease 8	3.42
HSPA1A	Heat Shock Protein Family A (Hsp70) Member 1A	3.42
PNMT	Phenylethanolamine N-Methyltransferase	3.42
INHA	Inhibin Subunit Alpha	3.42
ATP6AP2	ATPase H+ Transporting Accessory Protein 2	3.42
ADRB3	Adrenoceptor Beta 3	3.42
CLCNKB	Chloride Voltage-Gated Channel Kb	3.42
ERAP1	Endoplasmic Reticulum Aminopeptidase 1	3.42
ATP2B1	ATPase Plasma Membrane Ca2+ Transporting 1	3.42
VIP	Vasoactive Intestinal Peptide	3.42
LCN2	Lipocalin 2	3.42
WNK4	WNK Lysine Deficient Protein Kinase 4	3.42
KLK1	Kallikrein 1	3.42
STK39	Serine/Threonine Kinase 39	3.42
RGS2	Regulator Of G Protein Signaling 2	3.42
HABP2	Hyaluronan Binding Protein 2	3.42
SELENBP1	Selenium Binding Protein 1	3.42
SELL	Selectin L	3.42
CPN1	Carboxypeptidase N Subunit 1	3.42
SAMHD1	SAM And HD Domain Containing Deoxynucleoside Triphosphate Triphosphohydrolase 1	3.42
SLC6A13	Solute Carrier Family 6 Member 13	3.42
SLC8A1	Solute Carrier Family 8 Member A1	3.42
GC	GC Vitamin D Binding Protein	3.42
CHGA	Chromogranin A	3.42
MGP	Matrix Gla Protein	3.42
ATXN2	Ataxin 2	3.42
APLNR	Apelin Receptor	3.42
KLK4	Kallikrein Related Peptidase 4	3.42
TREX1	Three Prime Repair Exonuclease 1	3.42
TAC1	Tachykinin Precursor 1	3.42
MRE11	MRE11 Homolog, Double Strand Break Repair Nuclease	3.42
HBA2	Hemoglobin Subunit Alpha 2	3.42
INHBB	Inhibin Subunit Beta B	3.42
CD63	CD63 Molecule	3.42
GRK4	G Protein-Coupled Receptor Kinase 4	3.42
EPO	Erythropoietin	3.42
UMOD	Uromodulin	3.42
KISS1	KiSS-1 Metastasis Suppressor	3.42
NPPC	Natriuretic Peptide C	3.42
SHOC2	SHOC2 Leucine Rich Repeat Scaffold Protein	3.42
CRABP1	Cellular Retinoic Acid Binding Protein 1	3.42
CRLF1	Cytokine Receptor Like Factor 1	3.42
NISCH	Nischarin	3.42
IQCB1	IQ Motif Containing B1	3.42
RENBP	Renin Binding Protein	3.42
KCNMB1	Potassium Calcium-Activated Channel Subfamily M Regulatory Beta Subunit 1	3.42
PCLO	Piccolo Presynaptic Cytomatrix Protein	3.42
PAPPA	Pappalysin 1	3.42
SLC6A11	Solute Carrier Family 6 Member 11	3.42
AMBP	Alpha-1-Microglobulin/Bikunin Precursor	3.42
GCG	Glucagon	3.42
ADD2	Adducin 2	3.42
ADD3	Adducin 3	3.42
ATP1A4	ATPase Na+/K+ Transporting Subunit Alpha 4	3.42
UTS2	Urotensin 2	3.42
TRPC5	Transient Receptor Potential Cation Channel Subfamily C Member 5	3.42
CTF1	Cardiotrophin 1	3.42
EDN2	Endothelin 2	3.42
OBSCN	Obscurin, Cytoskeletal Calmodulin And Titin-Interacting RhoGEF	3.42
NTS	Neurotensin	3.42
HSPB6	Heat Shock Protein Family B (Small) Member 6	3.42
OXT	Oxytocin/Neurophysin I Prepropeptide	3.42
LPXN	Leupaxin	3.42
RNLS	Renalase, FAD Dependent Amine Oxidase	3.42
MRVI1	Murine Retrovirus Integration Site 1 Homolog	3.42
ECI2	Enoyl-CoA Delta Isomerase 2	3.42
SOD3	Superoxide Dismutase 3	3.42
STRN	Striatin	3.42
AGTRAP	Angiotensin II Receptor Associated Protein	3.42
ERAP2	Endoplasmic Reticulum Aminopeptidase 2	3.42
ESM1	Endothelial Cell Specific Molecule 1	3.42
LGALS13	Galectin 13	3.42
CDR2	Cerebellar Degeneration Related Protein 2	3.42
MOB4	MOB Family Member 4, Phocein	3.42
PIGF	Phosphatidylinositol Glycan Anchor Biosynthesis Class F	3.42
IRGC	Immunity Related GTPase Cinema	3.42
GRK2	G Protein-Coupled Receptor Kinase 2	3.42
APLN	Apelin	3.42
TM9SF3	Transmembrane 9 Superfamily Member 3	3.42
DDX49	DEAD-Box Helicase 49	3.42
CYP4A22	Cytochrome P450 Family 4 Subfamily A Member 22	3.42
NOSTRIN	Nitric Oxide Synthase Trafficking	3.42
PCMTD1	Protein-L-Isoaspartate (D-Aspartate) O-Methyltransferase Domain Containing 1	3.42
ETV3	ETS Variant Transcription Factor 3	3.42
ZXDC	ZXD Family Zinc Finger C	3.42
CSN3	Casein Kappa	3.42
HTN3	Histatin 3	3.42
PLAC1	Placenta Enriched 1	3.42
SLC9B2	Solute Carrier Family 9 Member B2	3.42
ATG9B	Autophagy Related 9B	3.42
ZMYM5	Zinc Finger MYM-Type Containing 5	3.42
STRIP2	Striatin Interacting Protein 2	3.42
WDTC1	WD And Tetratricopeptide Repeats 1	3.42
MMD2	Monocyte To Macrophage Differentiation Associated 2	3.42
BHLHE22	Basic Helix-Loop-Helix Family Member E22	3.42
ADIRF	Adipogenesis Regulatory Factor	3.42
ERVW-1	Endogenous Retrovirus Group W Member 1, Envelope	3.42
OGA	O-GlcNAcase	3.42
KHDC1	KH Domain Containing 1	3.42
CDR1	Cerebellar Degeneration Related Protein 1	3.42
CDR2L	Cerebellar Degeneration Related Protein 2 Like	3.42
CGB3	Chorionic Gonadotropin Subunit Beta 3	3.42
C19orf33	Chromosome 19 Open Reading Frame 33	3.42
C5orf38	Chromosome 5 Open Reading Frame 38	3.42
CMC4	C-X9-C Motif Containing 4	3.42
RIPOR1	RHO Family Interacting Cell Polarization Regulator 1	3.42
H19	H19 Imprinted Maternally Expressed Transcript	3.42
CCER2	Coiled-Coil Glutamate Rich Protein 2	3.42
HOTAIR	HOX Transcript Antisense RNA	3.42
TUG1	Taurine Up-Regulated 1	3.42
GAS5	Growth Arrest Specific 5	3.42
EMX2OS	EMX2 Opposite Strand/Antisense RNA	3.42
YWHAEP7	Tyrosine 3-Monooxygenase/Tryptophan 5-Monooxygenase Activation Protein Epsilon Pseudogene 7	3.42
WFDC21P	WAP Four-Disulfide Core Domain 21, Pseudogene	3.42
LINC01227	Long Intergenic Non-Protein Coding RNA 1227	3.42
SPRY4-IT1	SPRY4 Intronic Transcript 1	3.42
FLT1P1	Fms Related Tyrosine Kinase 1 Pseudogene 1	3.42
CEACAMP8	CEA Cell Adhesion Molecule Pseudogene 8	3.42
S100B	S100 Calcium Binding Protein B	3.13
