# Supplementary material for: Exploring the mechanism of Radix Rhei Et Rhizome intervention in intracerebral hemorrhage based on systematic pharmacology and proteomics strategy
Source: Biosci Rep. 2021 Mar 10;41(3):BSR20201910. doi: 10.1042/BSR20201910 (PMC7955106; doi:10.1042/BSR20201910)
Supplement: Supplementary Tables S1-S7 [file BSR-2020-1910_supp.zip › BSR-2020-1910_suppST4.xlsx]

## Sheet: Sheet1
Table S4 Enrichment analysis of clusters based on Gene Ontology (GO) annotation
Cluster	Term	Pathway	Count	%	Pvalue	Genes	Fold Enrichment	Bonferroni
1	GO:0031663	lipopolysaccharide-mediated signaling pathway	11	0.140467	1.97149e-18	AKT1, MAPK1, TNF, CCL2, IL18, MAPK14, IL1B, TLR4, NOS3, CCL5, TGFB1	108.91	2.79952e-15
	GO:0048661	positive regulation of smooth muscle cell proliferation	9	0.114928	1.08954e-11	AKT1, IL6, TNF, IL18, HMOX1, EDN1, IGF1, CCL5, FGF2	47.5245	1.54715e-08
	GO:0030198	extracellular matrix organization	12	0.153237	1.64543e-11	VCAM1, ICAM1, VWF, APP, TNF, PECAM1, ELN, SERPINE1, FGF2, ITGAM, SPP1, FN1	19.3978	2.33651e-08
	GO:0002576	platelet degranulation	10	0.127698	2.5454e-11	VWF, APP, ALB, PECAM1, SERPINE1, IGF1, TGFB1, PLG, FN1, TIMP1	30.7602	3.61446e-08
	GO:0045429	positive regulation of nitric oxide biosynthetic process	8	0.102158	5.31024e-11	AKT1, ICAM1, IL6, TNF, AGT, EDN1, IL1B, TLR4	58.9452	7.54054e-08
	GO:0007568	aging	11	0.140467	7.07385e-11	VCAM1, AKT1, FOS, IL6, CCL2, AGT, CAT, FGF2, IL10, TGFB1, TIMP1	21.122	1.00449e-07
	GO:0022617	extracellular matrix disassembly	9	0.114928	7.73477e-11	MMP9, ELN, MMP3, MMP2, PLG, MMP1, SPP1, FN1, TIMP1	37.5194	1.09834e-07
	GO:0006954	inflammatory response	14	0.178777	9.2081e-11	IL6, TNF, CCL2, IL18, CRP, TLR4, CCL5, TGFB1, IL10, AKT1, FOS, IL1B, SELE, SPP1	11.7035	1.30755e-07
	GO:0008217	regulation of blood pressure	8	0.102158	1.08945e-09	LEP, ACE, REN, AGT, HMOX1, EDN1, PPARG, NOS3	38.9945	1.54701e-06
	GO:0071222	cellular response to lipopolysaccharide	9	0.114928	1.92516e-09	ICAM1, IL6, TNF, CCL2, MAPK14, SERPINE1, MAPK8, TLR4, IL10	25.2343	2.73372e-06
	GO:0001525	angiogenesis	10	0.127698	2.45035e-08	LEP, CCL2, IL18, MAPK14, HMOX1, PECAM1, SERPINE1, NOS3, MMP2, FN1	14.2076	3.47944e-05
	GO:0001666	response to hypoxia	9	0.114928	5.27747e-08	LEP, VCAM1, CASP3, CCL2, HMOX1, CAT, ADIPOQ, MMP2, TGFB1	16.5783	7.49373e-05
	GO:0050729	positive regulation of inflammatory response	7	0.0893883	9.51603e-08	CCL2, AGT, IL18, SERPINE1, TLR4, CCL5, IL2	30.381	0.000135119
	GO:0010628	positive regulation of gene expression	10	0.127698	9.7839e-08	IL6, TNF, MAPK14, CRP, IL1B, MAPK8, TLR4, TGFB1, FN1, NGF	12.0928	0.000138922
	GO:0051092	positive regulation of NF-kappaB transcription factor activity	8	0.102158	1.65897e-07	ICAM1, IL6, TNF, AGT, IL1B, TLR4, CAT, TGFB1	19.0575	0.000235546
	GO:0070374	positive regulation of ERK1 and ERK2 cascade	8	0.102158	1.06699e-06	ICAM1, IL6, TNF, CCL2, TLR4, CCL5, FGF2, TGFB1	14.4837	0.00151398
	GO:0032757	positive regulation of interleukin-8 production	5	0.0638488	1.16214e-06	TNF, SERPINE1, IL1B, TLR4, ADIPOQ	60.9289	0.00164888
	GO:0007155	cell adhesion	11	0.140467	1.19396e-06	VCAM1, ICAM1, VWF, APP, CCL2, PECAM1, SELE, ITGAM, SPP1, FN1, IL2	7.59288	0.00169399
	GO:0000165	MAPK cascade	9	0.114928	1.31181e-06	MAPK1, TNF, CCL2, IL18, IL1B, CCL5, FGF2, TGFB1, IL2	10.8835	0.00186104
	GO:0008284	positive regulation of cell proliferation	11	0.140467	1.3688e-06	LEP, MAPK1, IL6, EDN1, IGF1, BCL2L1, FGF2, TGFB1, FN1, TIMP1, IL2	7.47882	0.00194181
	GO:0006006	glucose metabolic process	6	0.0766186	1.95314e-06	LEP, AKT1, WDTC1, TNF, MAPK14, ADIPOQ	28.3729	0.00276962
	GO:0050900	leukocyte migration	7	0.0893883	2.01361e-06	ICAM1, MMP9, PECAM1, SELE, ITGAM, MMP1, FN1	18.1788	0.00285525
	GO:0050901	leukocyte tethering or rolling	4	0.051079	7.83731e-06	LEP, VCAM1, TNF, SELE	97.4862	0.0110673
	GO:0032496	response to lipopolysaccharide	7	0.0893883	1.11179e-05	VCAM1, FOS, CASP3, REN, EDN1, TLR4, SELE	13.5232	0.0156635
	GO:0071356	cellular response to tumor necrosis factor	6	0.0766186	2.23901e-05	VCAM1, ICAM1, IL6, CCL2, EDN1, CCL5	17.2816	0.0312942
	GO:0043536	positive regulation of blood vessel endothelial cell migration	4	0.051079	2.62073e-05	AKT1, MAPK14, FGF2, TGFB1	66.7011	0.0365309
	GO:0042102	positive regulation of T cell proliferation	5	0.0638488	3.50719e-05	LEP, VCAM1, IL6, IL1B, CCL5	26.4025	0.0485831
	GO:0042346	positive regulation of NF-kappaB import into nucleus	4	0.051079	3.58137e-05	TNF, IL18, IL1B, TLR4	60.3486	0.0495849
	GO:0046427	positive regulation of JAK-STAT cascade	4	0.051079	4.13779e-05	LEP, IL6, CCL5, IL10	57.6055	0.0570649
	GO:0071347	cellular response to interleukin-1	5	0.0638488	6.8149e-05	ICAM1, IL6, CCL2, EDN1, CCL5	22.312	0.0922397
	GO:0050999	regulation of nitric-oxide synthase activity	4	0.051079	6.92504e-05	LEP, AKT1, IL1B, NOS3	48.7431	0.0936584
	GO:0032869	cellular response to insulin stimulus	5	0.0638488	9.36258e-05	AKT1, WDTC1, CCL2, PPARG, ADIPOQ	20.5734	0.124495
	GO:0046326	positive regulation of glucose import	4	0.051079	0.000107196	AKT1, MAPK14, IGF1, ADIPOQ	42.244	0.141206
	GO:0045765	regulation of angiogenesis	4	0.051079	0.000118422	LEP, IL6, HMOX1, FGF2	40.8813	0.154789
	GO:0042593	glucose homeostasis	5	0.0638488	0.00026743	LEP, AKT1, IL6, PPARG, ADIPOQ	15.6847	0.316003
	GO:0045599	negative regulation of fat cell differentiation	4	0.051079	0.000295264	IL6, TNF, ADIPOQ, TGFB1	30.1743	0.342517
	GO:0032930	positive regulation of superoxide anion generation	3	0.0383093	0.000333933	AGT, CRP, TGFB1	105.61	0.377657
	GO:0032755	positive regulation of interleukin-6 production	4	0.051079	0.000362583	IL6, TNF, IL1B, TLR4	28.1627	0.402476
	GO:0045080	positive regulation of chemokine biosynthetic process	3	0.0383093	0.000416589	TNF, HMOX1, IL1B	95.0491	0.446603
	GO:0045766	positive regulation of angiogenesis	5	0.0638488	0.000438607	HMOX1, SERPINE1, IL1B, NOS3, FGF2	13.7752	0.463644
	GO:0044267	cellular protein metabolic process	5	0.0638488	0.00048354	APP, IGF1, MMP2, PLG, MMP1	13.425	0.496813
	GO:0002003	angiotensin maturation	3	0.0383093	0.000508155	ACE, REN, AGT	86.4082	0.514105
	GO:0034116	positive regulation of heterotypic cell-cell adhesion	3	0.0383093	0.000508155	TNF, IL1B, IL10	86.4082	0.514105
	GO:0030195	negative regulation of blood coagulation	3	0.0383093	0.000608577	APOE, EDN1, SERPINE1	79.2075	0.578714
	GO:0032740	positive regulation of interleukin-17 production	3	0.0383093	0.000717803	IL18, TGFB1, IL2	73.1147	0.639277
	GO:0010745	negative regulation of macrophage derived foam cell differentiation	3	0.0383093	0.000717803	CRP, PPARG, ADIPOQ	73.1147	0.639277
	GO:0043524	negative regulation of neuron apoptotic process	5	0.0638488	0.000737476	CCL2, APOE, HMOX1, BCL2L1, NGF	12.0011	0.649222
	GO:0090026	positive regulation of monocyte chemotaxis	3	0.0383093	0.00109776	CCL2, SERPINE1, CCL5	59.4057	0.789797
	GO:0010613	positive regulation of cardiac muscle hypertrophy	3	0.0383093	0.00109776	AGT, EDN1, IGF1	59.4057	0.789797
	GO:0032868	response to insulin	4	0.051079	0.00116676	LEP, IL6, CAT, IL10	18.9152	0.809435
	GO:0050796	regulation of insulin secretion	4	0.051079	0.00116676	LEP, TNF, IL1B, CCL5	18.9152	0.809435
	GO:0008203	cholesterol metabolic process	4	0.051079	0.00121795	LEP, APP, APOE, CAT	18.6371	0.822813
	GO:0007263	nitric oxide mediated signal transduction	3	0.0383093	0.00155504	APOE, AGT, NOS3	50.0258	0.890286
	GO:0019229	regulation of vasoconstriction	3	0.0383093	0.00172441	ACE, AGT, EDN1	47.5245	0.913773
	GO:0035924	cellular response to vascular endothelial growth factor stimulus	3	0.0383093	0.00228259	VCAM1, AKT1, MAPK14	41.3257	0.961031
	GO:0001974	blood vessel remodeling	3	0.0383093	0.00439604	ACE, AGT, NOS3	29.7028	0.998081
	GO:0046677	response to antibiotic	3	0.0383093	0.00439604	CASP3, IL6, CCL2	29.7028	0.998081
	GO:0032720	negative regulation of tumor necrosis factor production	3	0.0383093	0.00615732	TLR4, ADIPOQ, IL10	25.0129	0.999845
	GO:0014806	smooth muscle hyperplasia	2	0.0255395	0.00618402	HMOX1, NOS3	316.83	0.999851
	GO:0032943	mononuclear cell proliferation	2	0.0255395	0.00618402	ACE, TGFB1	316.83	0.999851
	GO:1901215	negative regulation of neuron death	3	0.0383093	0.00680484	AKT1, IL6, APOE	23.7623	0.999938
	GO:1900015	regulation of cytokine production involved in inflammatory response	2	0.0255395	0.0123305	LEP, MAPK14	158.415	1
	GO:0071677	positive regulation of mononuclear cell migration	2	0.0255395	0.0123305	TNF, TGFB1	158.415	1
	GO:0048011	neurotrophin TRK receptor signaling pathway	2	0.0255395	0.0484342	CASP3, NGF	39.6038	1
2	GO:0007204	positive regulation of cytosolic calcium ion concentration	18	0.140768	3.90263e-20	KNG1, HMGB1, UTS2, AVP, OXT, EDN2, ESR1, TAC1, BDKRB2, EDNRA, EDNRB, AGTR1, ADRA1B, TBXA2R, AVPR1A, ADRA1A, JAK2, ADRA1D	28.1955	5.77589e-17
	GO:0008284	positive regulation of cell proliferation	22	0.17205	2.14948e-15	EGFR, EDN3, AR, HRAS, AVP, FLT1, PGF, EDN2, KIT, ITGB1, PTEN, KDR, IGF1R, EDNRB, INS, F2, VEGFA, AVPR1A, MDM2, ADAM17, ADRA1D, EPO	9.90944	3.12195e-12
	GO:0007165	signal transduction	30	0.234613	1.84764e-14	EDN3, HRAS, PGF, OXT, KIT, SRC, EDNRA, PGR, IGF1R, CASP1, HPGDS, PIK3R1, EPO, AKT2, EGFR, AR, AVP, HSP90AA1, MAP2K1, CREB1, MET, ESR1, RAF1, ANXA5, HIF1A, NTS, ADRA1A, JAK2, GNB3, PLAU	5.42377	2.7276e-11
	GO:0030335	positive regulation of cell migration	15	0.117307	1.46073e-13	EGFR, HRAS, FLT1, AIF1, KIT, KDR, IGF1R, INS, F3, VEGFA, ADAM17, JAK2, PIK3R1, PLAU, AKT2	17.1114	2.16236e-10
	GO:0001666	response to hypoxia	14	0.109486	1.26982e-12	PLAT, UTS2, PGF, CREB1, RAF1, SOD2, EDNRA, HIF1A, VEGFA, ADAM17, CASP1, ENG, PLAU, EPO	17.0849	1.87941e-09
	GO:0010628	positive regulation of gene expression	15	0.117307	1.80507e-11	AR, AVP, HRAS, LDLR, MAP2K1, PF4, KIT, LCN2, CDC42, APOB, HIF1A, INS, VEGFA, MDM2, ENG	12.0172	2.6715e-08
	GO:0048010	vascular endothelial growth factor receptor signaling pathway	10	0.0782044	4.73467e-11	CDC42, HSP90AA1, FLT1, PGF, VEGFA, RHOA, PIK3CA, PIK3R1, SRC, KDR	29.1528	7.00731e-08
	GO:0043410	positive regulation of MAPK cascade	10	0.0782044	1.40292e-10	HMGB1, KISS1, AR, HRAS, FLT1, INS, ADRA1B, ADRA1A, KIT, KDR	25.9136	2.07632e-07
	GO:0043406	positive regulation of MAP kinase activity	8	0.0625635	1.0902e-08	EGFR, EDN3, HRAS, FLT1, VEGFA, ELANE, KIT, SRC	28.461	1.61349e-05
	GO:0042310	vasoconstriction	6	0.0469227	1.20008e-08	EDNRA, EDNRB, EDN3, AVP, EDN2, BDKRB2	74.0824	1.7761e-05
	GO:0008217	regulation of blood pressure	8	0.0625635	2.17518e-08	EDNRA, EDNRB, UTS2, TAC1, GNB3, SOD1, GCGR, SOD2	25.8338	3.21922e-05
	GO:0038128	ERBB2 signaling pathway	7	0.0547431	2.18892e-08	EGFR, HRAS, HSP90AA1, GRB2, PIK3CA, PIK3R1, SRC	38.6658	3.23954e-05
	GO:0043066	negative regulation of apoptotic process	15	0.117307	2.34718e-08	EGFR, AVP, AIF1, RAF1, ANXA5, PTEN, SRC, KDR, SOD2, IGF1R, EDNRB, CD40LG, VEGFA, MDM2, PIK3R1	6.91978	3.47376e-05
	GO:0045429	positive regulation of nitric oxide biosynthetic process	7	0.0547431	4.74448e-08	EGFR, HSP90AA1, AIF1, INS, ESR1, JAK2, SOD2	34.1698	7.02158e-05
	GO:0045766	positive regulation of angiogenesis	9	0.070384	6.58738e-08	UTS2, HIF1A, FLT1, PGF, F3, VEGFA, TBXA2R, ENG, KDR	16.427	9.74884e-05
	GO:0050900	leukocyte migration	9	0.070384	1.04445e-07	SELP, APOB, HRAS, GRB2, F2, PIK3CA, ITGB1, PIK3R1, SRC	15.4844	0.000154566
	GO:0070374	positive regulation of ERK1 and ERK2 cascade	10	0.0782044	1.2988e-07	EGFR, HMGB1, HRAS, MAP2K1, VEGFA, ADRA1A, PTEN, SRC, KDR, EPO	11.9943	0.000192203
	GO:0007173	epidermal growth factor receptor signaling pathway	7	0.0547431	2.4072e-07	EGFR, HRAS, GRB2, ADAM17, PIK3CA, PIK3R1, SRC	26.2375	0.000356203
	GO:0014068	positive regulation of phosphatidylinositol 3-kinase signaling	7	0.0547431	5.92175e-07	SELP, FLT1, INS, F2, JAK2, KIT, KDR	22.6046	0.000876036
	GO:0030168	platelet activation	8	0.0625635	1.13444e-06	CD40LG, F2, RHOA, RAF1, PIK3CA, PF4, PIK3R1, SRC	14.6017	0.00167757
	GO:0019229	regulation of vasoconstriction	5	0.0391022	2.07589e-06	EDN3, AGTR1, EDN2, ADRA1A, BDKRB2	52.475	0.00306761
	GO:0030307	positive regulation of cell growth	7	0.0547431	2.71494e-06	EGFR, CDC42, AVP, INS, F2, AVPR1A, ADAM17	17.4917	0.00401005
	GO:0007200	phospholipase C-activating G-protein coupled receptor signaling pathway	6	0.0469227	1.44774e-05	EDNRB, AGTR1, ADRA1B, ESR1, ADRA1A, ADRA1D	19.0818	0.0211988
	GO:0031295	T cell costimulation	6	0.0469227	3.2727e-05	CDC42, GRB2, CD40LG, PIK3CA, PIK3R1, SRC	16.1462	0.0472825
	GO:0008015	blood circulation	5	0.0391022	5.83876e-05	EDN3, AVPR1A, BDKRB2, STAT1, EPO	23.3222	0.0827876
	GO:0006954	inflammatory response	10	0.0782044	7.06228e-05	KNG1, HMGB1, SELP, AIF1, CD40LG, TBXA2R, TAC1, PF4, KIT, BDKRB2	5.53826	0.0992481
	GO:0002690	positive regulation of leukocyte chemotaxis	4	0.0312818	7.77224e-05	EDN3, EDN2, ADAM17, PF4	46.6444	0.108664
	GO:0071456	cellular response to hypoxia	6	0.0469227	8.87107e-05	HIF1A, VEGFA, MDM2, CCNA2, PTEN, SRC	13.1188	0.123043
	GO:0045777	positive regulation of blood pressure	4	0.0312818	0.000107849	UTS2, TACR3, OXT, TBXA2R	41.98	0.147536
	GO:0007596	blood coagulation	7	0.0547431	0.000228548	PLAT, CDC42, F3, F2, JAK2, ANXA5, PLAU	7.98533	0.287012
	GO:0042127	regulation of cell proliferation	7	0.0547431	0.000235334	AGTR1, PF4, JAK2, KIT, ENG, SRC, PLAU	7.94216	0.294138
	GO:0007202	activation of phospholipase C activity	4	0.0312818	0.00024102	EDNRA, EGFR, AVPR1A, ADRA1A	32.2923	0.300055
	GO:0048678	response to axon injury	4	0.0312818	0.000270231	AIF1, SOD1, EPO, SOD2	31.0963	0.329677
	GO:0043154	negative regulation of cysteine-type endopeptidase activity involved in apoptotic process	5	0.0391022	0.000311028	AVP, VEGFA, RAF1, MDM2, SRC	15.2101	0.368964
	GO:0001938	positive regulation of endothelial cell proliferation	5	0.0391022	0.000311028	HIF1A, PGF, F3, VEGFA, KDR	15.2101	0.368964
	GO:0048008	platelet-derived growth factor receptor signaling pathway	4	0.0312818	0.000335303	PLAT, JAK2, PTEN, SRC	28.9517	0.39124
	GO:0043542	endothelial cell migration	4	0.0312818	0.000335303	RHOA, PIK3CA, STAT1, PTEN	28.9517	0.39124
	GO:0032869	cellular response to insulin stimulus	5	0.0391022	0.000473228	PARP1, STAT1, PIK3R1, SRC, AKT2	13.6299	0.503684
	GO:0014066	regulation of phosphatidylinositol 3-kinase signaling	5	0.0391022	0.000497039	EGFR, GRB2, PIK3CA, KIT, PIK3R1	13.4551	0.520878
	GO:0008286	insulin receptor signaling pathway	5	0.0391022	0.000497039	IGF1R, GRB2, INS, PIK3R1, AKT2	13.4551	0.520878
	GO:0001525	angiogenesis	7	0.0547431	0.000635869	HIF1A, FLT1, PGF, VEGFA, PIK3CA, PTEN, KDR	6.58879	0.609913
	GO:0006915	apoptotic process	10	0.0782044	0.00134583	LCN2, AVP, ADRA1A, RAF1, JAK2, STAT1, CASP1, PTEN, AKT2, EPO	3.70194	0.863736
	GO:0032760	positive regulation of tumor necrosis factor production	4	0.0312818	0.00140013	HMGB1, PF4, JAK2, PIK3R1	17.8638	0.874273
	GO:0002576	platelet degranulation	5	0.0391022	0.00140984	KNG1, SELP, VEGFA, PF4, SOD1	10.1893	0.87607
	GO:0050806	positive regulation of synaptic transmission	3	0.0234613	0.00164829	RETN, KISS1, OXT	48.4385	0.912968
	GO:0048246	macrophage chemotaxis	3	0.0234613	0.00164829	EDNRB, LGALS3, EDN2	48.4385	0.912968
	GO:0042311	vasodilation	3	0.0234613	0.00191715	KNG1, EDNRB, BDKRB2	44.9786	0.94158
	GO:0048146	positive regulation of fibroblast proliferation	4	0.0312818	0.00209182	EGFR, UTS2, ESR1, CCNA2	15.5481	0.954912
	GO:0030949	positive regulation of vascular endothelial growth factor receptor signaling pathway	3	0.0234613	0.00251274	HIF1A, FLT1, VEGFA	39.3563	0.975852
	GO:0010744	positive regulation of macrophage derived foam cell differentiation	3	0.0234613	0.00251274	AGTR1, APOB, PF4	39.3563	0.975852
	GO:0030225	macrophage differentiation	3	0.0234613	0.00318428	CDC42, VEGFA, PARP1	34.9833	0.991087
	GO:0006939	smooth muscle contraction	3	0.0234613	0.00318428	EDNRA, ADRA1A, BDKRB2	34.9833	0.991087
	GO:0036120	cellular response to platelet-derived growth factor stimulus	3	0.0234613	0.00318428	CREB1, CCNA2, SRC	34.9833	0.991087
	GO:0050727	regulation of inflammatory response	4	0.0312818	0.00324905	AGTR1, ESR1, JAK2, CASP1	13.327	0.991904
	GO:0043524	negative regulation of neuron apoptotic process	5	0.0391022	0.00347737	HRAS, PIK3CA, JAK2, SOD1, SOD2	7.95076	0.994232
	GO:0042730	fibrinolysis	3	0.0234613	0.00433085	PLAT, F2, PLAU	29.9857	0.998377
	GO:0051000	positive regulation of nitric-oxide synthase activity	3	0.0234613	0.00474946	HIF1A, INS, ESR1	28.6227	0.999129
	GO:0050729	positive regulation of inflammatory response	4	0.0312818	0.00492058	EGFR, AGTR1, LDLR, JAK2	11.5014	0.999325
	GO:0006879	cellular iron ion homeostasis	3	0.0234613	0.0181959	LCN2, HIF1A, SOD1	14.3114	1
	GO:0038033	positive regulation of endothelial cell chemotaxis by VEGF-activated vascular endothelial growth factor receptor signaling pathway	2	0.0156409	0.0233056	VEGFA, KDR	83.96	1
	GO:0032287	peripheral nervous system myelin maintenance	2	0.0156409	0.0324769	SOD1, AKT2	59.9714	1
	GO:0010907	positive regulation of glucose metabolic process	2	0.0156409	0.0415632	SRC, AKT2	46.6444	1
	GO:0035767	endothelial cell chemotaxis	2	0.0156409	0.0415632	HMGB1, VEGFA	46.6444	1
3	GO:0030819	positive regulation of cAMP biosynthetic process	7	0.0585725	3.51472e-08	CALCA, CALCR, GCG, DRD1, ADRB1, ADM, CRH	35.8366	4.30544e-05
	GO:0030168	platelet activation	9	0.0753075	8.02977e-08	PIK3CG, FGG, F5, RAC2, RAC1, ADRA2A, ADRA2C, ADRA2B, SYK	16.0263	9.83599e-05
	GO:0032148	activation of protein kinase B activity	5	0.0418375	6.92787e-06	ANG, ADRA2A, ADRA2C, ADRA2B, INSR	39.3809	0.00845076
	GO:0008015	blood circulation	5	0.0418375	6.44016e-05	LPA, F5, NPY, ADM, OLR1	22.7534	0.0758626
	GO:0035625	epidermal growth factor-activated receptor transactivation by G-protein coupled receptor signaling pathway	3	0.0251025	0.000137031	ADRA2A, ADRA2C, ADRA2B	153.585	0.15454
	GO:0001666	response to hypoxia	7	0.0585725	0.000181986	PPARA, ADM, ANG, NF1, CST3, F7, TGFB2	8.33409	0.199848
	GO:0045776	negative regulation of blood pressure	4	0.03347	0.00039964	CALCA, PPARA, DRD5, CRH	27.3041	0.387163
	GO:0008284	positive regulation of cell proliferation	10	0.083675	0.000401425	VIP, ADM, RAC2, ERBB4, TGFBR1, CST3, ADRA2A, CRH, INSR, TGFB2	4.39443	0.388502
	GO:0006954	inflammatory response	9	0.0753075	0.000478606	PIK3CG, CALCA, ITGAL, OLR1, RAC1, CRH, ZAP70, EPHA2, SYK	4.86286	0.443692
	GO:0010579	positive regulation of adenylate cyclase activity involved in G-protein coupled receptor signaling pathway	3	0.0251025	0.000809389	VIP, DRD1, DRD5	68.2602	0.62913
	GO:0042593	glucose homeostasis	5	0.0418375	0.00143868	RBP4, LEPR, ADRA2A, POMC, INSR	10.1376	0.828583
	GO:0001963	synaptic transmission, dopaminergic	3	0.0251025	0.00173184	DRD1, DRD5, CRH	47.257	0.880369
	GO:0019229	regulation of vasoconstriction	3	0.0251025	0.00412727	ADRA2A, ADRA2C, ADRA2B	30.7171	0.993695
	GO:0001938	positive regulation of endothelial cell proliferation	4	0.03347	0.00450634	ARG1, ANG, TGFBR1, NF1	11.8713	0.996045
	GO:0070374	positive regulation of ERK1 and ERK2 cascade	5	0.0418375	0.010177	GCG, FGG, ERBB4, HMGCR, NTRK1	5.85087	0.999996
	GO:0007596	blood coagulation	5	0.0418375	0.0120616	FGG, F5, RAC1, SERPINC1, F7	5.56469	1
4	GO:0002576	platelet degranulation	10	0.102881	1.14645e-10	ALDOA, APOA1, PPBP, SERPINF2, PSAP, F13A1, TGFB3, APOH, SERPINA1, CFD	26.295	1.31613e-07
	GO:0001666	response to hypoxia	10	0.102881	1.10496e-08	CYBA, BMP2, NOS1, DRD2, TEK, TGFB3, APAF1, NOS2, AGER, ATM	15.7464	1.26848e-05
	GO:0045776	negative regulation of blood pressure	5	0.0514403	4.02392e-06	NOS1, DRD3, DRD2, NOS2, APLN	45.1398	0.00460881
	GO:0042127	regulation of cell proliferation	8	0.0823045	4.64361e-06	PTK2, XIAP, PPBP, LCK, TGFB3, NOS2, ABL1, CSK	11.7119	0.00531669
	GO:0038083	peptidyl-tyrosine autophosphorylation	5	0.0514403	1.30596e-05	PTK2, LCK, JAK3, ABL1, CSK	33.8548	0.0148807
	GO:0036092	phosphatidylinositol-3-phosphate biosynthetic process	5	0.0514403	2.95467e-05	FGFR1, FGF1, IRS1, ATM, PTPN11	27.6366	0.0333512
	GO:0070374	positive regulation of ERK1 and ERK2 cascade	7	0.0720165	4.06077e-05	BMP2, DRD2, SERPINF2, TEK, FGF1, ABL1, PTPN11	10.8335	0.0455486
	GO:0000187	activation of MAPK activity	6	0.0617284	4.28376e-05	BMP2, DRD4, TGFB3, MAPK10, FGF1, PTPN11	15.1872	0.0479889
	GO:0008284	positive regulation of cell proliferation	10	0.102881	4.35136e-05	FGFR1, PTK2, AGTR2, DRD3, S100B, FGF1, GDNF, IRS1, APLN, CDK2	5.81199	0.0487274
	GO:0000165	MAPK cascade	8	0.0823045	4.41754e-05	MEN1, FGFR1, PTK2, TEK, JAK3, FGF1, GDNF, IRS1	8.26988	0.04945
	GO:0001523	retinoid metabolic process	5	0.0514403	7.04448e-05	LPL, TTR, APOA2, APOA1, SDC2	22.1999	0.0776896
	GO:0051584	regulation of dopamine uptake involved in synaptic transmission	3	0.0308642	0.000128898	DRD3, DRD2, GDNF	162.503	0.137556
	GO:0045909	positive regulation of vasodilation	4	0.0411523	0.00015582	AGTR2, NOS1, NOS2, APLN	37.3571	0.163807
	GO:0045454	cell redox homeostasis	5	0.0514403	0.000174931	CYBA, GSR, NOS1, NFE2L2, NOS2	17.5869	0.181955
	GO:0014066	regulation of phosphatidylinositol 3-kinase signaling	5	0.0514403	0.000183888	FGFR1, LCK, FGF1, IRS1, PTPN11	17.3615	0.190326
	GO:0043410	positive regulation of MAPK cascade	5	0.0514403	0.000212748	FGFR1, ADRB3, BMP2, ADRB2, PSAP	16.7184	0.216716
	GO:0006809	nitric oxide biosynthetic process	3	0.0308642	0.000986748	NOS1, NOS2, NQO1	62.5012	0.678046
	GO:0050709	negative regulation of protein secretion	3	0.0308642	0.000986748	DRD3, DRD2, DRD4	62.5012	0.678046
	GO:0001963	synaptic transmission, dopaminergic	3	0.0308642	0.000986748	DRD3, DRD2, DRD4	62.5012	0.678046
	GO:0050900	leukocyte migration	5	0.0514403	0.00100538	THBD, SELL, LCK, TEK, PTPN11	11.0999	0.684867
	GO:0007173	epidermal growth factor receptor signaling pathway	4	0.0411523	0.0011025	PTK2, ABL1, CSK, PTPN11	19.3456	0.718148
	GO:0043627	response to estrogen	4	0.0411523	0.00169748	APOA2, APOA1, TEK, TGFB3	16.667	0.857777
	GO:0007263	nitric oxide mediated signal transduction	3	0.0308642	0.00213313	AGTR2, NOS1, NOS2	42.764	0.913831
	GO:0002028	regulation of sodium ion transport	3	0.0308642	0.00260742	ADRB2, NOS1, DRD2	38.6912	0.950075
	GO:0007568	aging	5	0.0514403	0.00303524	ADRB3, TGFB3, APAF1, NFE2L2, NQO1	8.20723	0.969492
	GO:0007194	negative regulation of adenylate cyclase activity	3	0.0308642	0.0031267	DRD3, DRD2, DRD4	35.3268	0.972541
	GO:0050482	arachidonic acid secretion	3	0.0308642	0.00340299	DRD3, DRD2, DRD4	33.8548	0.980025
	GO:0007596	blood coagulation	5	0.0514403	0.00447725	P2RY12, THBD, F13A1, SERPINA1, SERPIND1	7.35975	0.994209
	GO:2000352	negative regulation of endothelial cell apoptotic process	3	0.0308642	0.00461736	TEK, NFE2L2, ABL1	29.0184	0.995073
	GO:0043065	positive regulation of apoptotic process	6	0.0617284	0.00462846	BMP2, S100B, TGFB3, APAF1, ABL1, ATM	5.41677	0.995136
	GO:0006874	cellular calcium ion homeostasis	4	0.0411523	0.00469295	DRD3, DRD2, DRD4, PTH	11.649	0.995484
	GO:0007409	axonogenesis	4	0.0411523	0.00543047	S100B, DRD2, GSK3B, PTPN11	11.0546	0.998072
	GO:0046676	negative regulation of insulin secretion	3	0.0308642	0.00564052	DRD2, IRS1, PTPN11	26.2102	0.998487
	GO:0043552	positive regulation of phosphatidylinositol 3-kinase activity	3	0.0308642	0.00564052	PTK2, TEK, IRS1	26.2102	0.998487
	GO:0043525	positive regulation of neuron apoptotic process	3	0.0308642	0.0106522	ABL1, NQO1, ATM	18.8957	0.999995
	GO:0051586	positive regulation of dopamine uptake involved in synaptic transmission	2	0.0205761	0.0108591	DRD2, DRD4	180.559	0.999996
	GO:0060160	negative regulation of dopamine receptor signaling pathway	2	0.0205761	0.0108591	DRD3, DRD2	180.559	0.999996
	GO:0006954	inflammatory response	6	0.0617284	0.0120733	CYBA, BMP2, AGTR2, PPBP, NFE2L2, AGER	4.28768	0.999999
	GO:0071560	cellular response to transforming growth factor beta stimulus	3	0.0308642	0.0136808	FBN1, APAF1, ABL1	16.582	1
	GO:0010506	regulation of autophagy	3	0.0308642	0.0142179	PSAP, ABL1, ATM	16.2503	1
	GO:0035791	platelet-derived growth factor receptor-beta signaling pathway	2	0.0205761	0.0180341	PTPN1, ABL1	108.335	1
	GO:0030300	regulation of intestinal cholesterol absorption	2	0.0205761	0.0180341	APOA2, APOA1	108.335	1
	GO:0070373	negative regulation of ERK1 and ERK2 cascade	3	0.0308642	0.0188334	PTPN1, ABL1, CSK	14.0089	1
5	GO:0055017	cardiac muscle tissue growth	2	0.138793	0.000952636	CCM2L, HEG1	1865.78	0.096953
	GO:0036481	intrinsic apoptotic signaling pathway in response to hydrogen peroxide	2	0.138793	0.000952636	PDCD10, STK25	1865.78	0.096953
	GO:0090271	positive regulation of fibroblast growth factor production	2	0.138793	0.00142866	CCM2L, HEG1	1243.85	0.141849
	GO:0090051	negative regulation of cell migration involved in sprouting angiogenesis	2	0.138793	0.00522968	PDCD10, ITGB1BP1	339.232	0.429387
	GO:0032874	positive regulation of stress-activated MAPK cascade	2	0.138793	0.00712544	PDCD10, STK25	248.77	0.534736
10	GO:0007597	blood coagulation, intrinsic pathway	4	0.0810866	5.03096e-06	F11, F12, F10, KLKB1	113.077	0.0023718
	GO:0051919	positive regulation of fibrinolysis	3	0.0608149	2.10595e-05	F11, F12, KLKB1	381.636	0.00989096
	GO:0060314	regulation of ryanodine-sensitive calcium-release channel activity	3	0.0608149	0.000589571	PRKACA, FKBP1A, CALM1	80.3445	0.242976
	GO:0010800	positive regulation of peptidyl-threonine phosphorylation	3	0.0608149	0.00119871	PLK1, BMP7, CALM1	56.5387	0.432283
	GO:0006468	protein phosphorylation	6	0.12163	0.00158751	SGK1, PDPK1, BRAF, PLK1, PRKACA, AURKA	6.69537	0.527585
	GO:0018105	peptidyl-serine phosphorylation	4	0.0810866	0.00170597	SGK1, PDPK1, PLK1, PRKACA	16.2832	0.553318
	GO:0000086	G2/M transition of mitotic cell cycle	4	0.0810866	0.0022162	PLK1, PRKACA, AURKA, CALM1	14.8569	0.649083
	GO:0002542	Factor XII activation	2	0.0405433	0.00380782	F12, KLKB1	508.848	0.83482
	GO:0008217	regulation of blood pressure	3	0.0608149	0.00679035	SGK1, ACTA2, AGTRAP	23.4853	0.959884
	GO:0031638	zymogen activation	2	0.0405433	0.0170249	F12, KLKB1	113.077	0.999698
	GO:0031639	plasminogen activation	2	0.0405433	0.0170249	F11, KLKB1	113.077	0.999698
	GO:0055114	oxidation-reduction process	5	0.101358	0.0251545	MTHFR, CRYZ, SOD3, CYP19A1, GLRX	4.29771	0.999994
	GO:0042730	fibrinolysis	2	0.0405433	0.0392885	F12, KLKB1	48.4618	1
	GO:1901687	glutathione derivative biosynthetic process	2	0.0405433	0.0411216	GSTA1, GSTP1	46.259	1
	GO:0001666	response to hypoxia	3	0.0608149	0.0423285	MTHFR, SOD3, AGTRAP	8.87526	1
	GO:0007596	blood coagulation	3	0.0608149	0.0477843	F11, F10, PRKACA	8.29644	1
