# Supplementary material for: Exploring the mechanism of Radix Rhei Et Rhizome intervention in intracerebral hemorrhage based on systematic pharmacology and proteomics strategy
Source: Biosci Rep. 2021 Mar 10;41(3):BSR20201910. doi: 10.1042/BSR20201910 (PMC7955106; doi:10.1042/BSR20201910)
Supplement: Supplementary Tables S1-S7 [file BSR-2020-1910_supp.zip › BSR-2020-1910_suppST5.xlsx]

## Sheet: Sheet1
Table S5 Pathway enrichment analysis
Term	Pathway	Count	%	Pvalue	Genes	Fold Enrichment	Bonferroni
hsa04068	FoxO signaling pathway	40	0.0353033	2.355e-13	HRAS, GRB2, TGFB3, PTEN, IL10, TGFB1, TGFB2, AKT1, IGF1R, PDPK1, INS, PIK3CA, CAT, INSR, PIK3R1, AKT2, PIK3CG, EGFR, IL6, SGK1, BRAF, MAP2K1, TGFBR1, TGFBR2, RAF1, IGF1, MAPK10, IRS1, ATM, CDK2, PCK1, SOD2, MAPK1, MAPK12, PLK1, MAPK14, MDM2, SETD7, MAPK8, KLF2	3.76087	6.42856e-11
hsa04610	Complement and coagulation cascades	27	0.0238297	3.62891e-12	F13A1, C1R, BDKRB2, C1S, FGG, KLKB1, SERPINE1, SERPINC1, SERPINA1, CFD, KNG1, F11, PLAT, F12, F10, CFB, F7, PLG, C8G, VWF, THBD, F5, SERPINF2, F3, F2, SERPIND1, PLAU	4.93	9.90683e-10
hsa04022	cGMP-PKG signaling pathway	41	0.0361858	1.58673e-11	ATP1B1, MRVI1, PDE3B, BDKRB2, KCNMB1, ATP2B1, EDNRA, AKT1, AGTR1, EDNRB, ADRB3, INS, ADRA2A, RHOA, NOS3, ADRA2C, ADRA2B, INSR, AKT2, SLC8A1, MAP2K1, CREB1, ATP1A4, NPR1, RAF1, NPR2, ATP1A1, PPP1CC, IRS1, MAPK1, ADRB2, ADRB1, RGS2, PDE5A, ADRA1B, CALM3, ADRA1A, NPPB, CALM2, ADRA1D, CALM1	3.26934	4.33177e-09
hsa04015	Rap1 signaling pathway	47	0.0414813	1.01162e-10	FGFR2, ITGAL, FGFR1, HRAS, DRD2, PGF, MRAS, KIT, ITGB1, SRC, ITGAM, AKT1, CDC42, IGF1R, RAC2, INS, RAC1, TEK, RHOA, PIK3CA, FGF1, FGF2, INSR, MAP2K6, PIK3R1, AKT2, PIK3CG, EGFR, FLT1, BRAF, MAP2K1, MAP2K3, MET, RAF1, IGF1, EPHA2, KDR, MAPK1, MAPK12, MAPK14, KRIT1, VEGFA, CALM3, RAP1A, CALM2, CALM1, NGF	2.81975	2.76171e-08
hsa04066	HIF-1 signaling pathway	30	0.0264774	1.11779e-10	EDN1, HK1, TLR4, PDHB, TIMP1, AKT1, IGF1R, INS, HMOX1, SERPINE1, TEK, ENO2, PIK3CA, NOS3, NOS2, INSR, PIK3R1, EPO, AKT2, PIK3CG, EGFR, IL6, FLT1, MAP2K1, IGF1, MAPK1, EIF4E, HIF1A, VEGFA, NPPA	3.93716	3.05156e-08
hsa04014	Ras signaling pathway	49	0.0432465	1.21824e-10	HRAS, PGF, AKT1, CDC42, RHOA, PIK3CA, PRKACA, FGF1, INSR, FGF2, AKT2, PIK3CG, EGFR, MAPK1, VEGFA, RAB5A, PLA2G2A, MAPK8, GNB3, NGF, FGFR2, FGFR1, GRB2, MRAS, BCL2L1, KIT, IGF1R, RAC2, INS, RAC1, TEK, ZAP70, PIK3R1, FLT1, PLA2G10, MAP2K1, MET, NF1, IGF1, RAF1, MAPK10, EPHA2, KDR, PTPN11, CALM3, RAP1A, ABL1, CALM2, CALM1	2.73162	3.32579e-08
hsa04151	PI3K-Akt signaling pathway	63	0.0556026	3.52825e-10	HSP90AB1, HRAS, PGF, TLR4, PTEN, AKT1, PDPK1, PIK3CA, NOS3, FGF1, FGF2, PRL, INSR, AKT2, SYK, PIK3CG, EGFR, SGK1, HSP90AA1, RXRA, CDK6, IRS1, CDK2, MAPK1, VEGFA, MDM2, GNB3, NGF, FGFR2, FGFR1, GRB2, BCL2L1, KIT, ITGB1, IGF1R, PTK2, INS, TEK, RAC1, PIK3R1, EPO, FN1, SPP1, COL4A2, IL6, FLT1, COL4A1, MAP2K1, CREB1, MET, IGF1, RAF1, EPHA2, PCK1, COL4A5, KDR, VWF, EIF4E, GSK3B, RHEB, JAK2, JAK3, IL2	2.30067	9.63213e-08
hsa04722	Neurotrophin signaling pathway	32	0.0282426	1.92561e-09	HRAS, GRB2, MAPKAPK2, AKT1, CDC42, PDPK1, MAP3K3, RAC1, RHOA, PIK3CA, PIK3R1, AKT2, PIK3CG, MAP2K1, BRAF, RAF1, MAPK10, IRS1, PTPN11, NTRK3, MAPK1, MAPK12, NTRK1, MAPK14, GSK3B, RAP1A, CALM3, MAPK8, ABL1, CALM2, NGF, CALM1	3.35971	5.25691e-07
hsa04915	Estrogen signaling pathway	28	0.0247123	6.08634e-09	HSP90AB1, HRAS, GRB2, MMP9, HSPA1A, MMP2, SRC, AKT1, FOS, PIK3CA, PRKACA, NOS3, PIK3R1, HSPA8, AKT2, EGFR, PIK3CG, HSP90AA1, MAP2K1, CREB1, ESR1, RAF1, ESR2, KCNJ5, MAPK1, CALM3, CALM2, CALM1	3.56333	1.66157e-06
hsa04668	TNF signaling pathway	29	0.0255949	8.70597e-09	CCL2, TNF, MMP9, EDN1, MMP3, CCL5, VCAM1, AKT1, FOS, CASP3, CASP7, PIK3CA, IL1B, MAP2K6, PIK3R1, AKT2, PIK3CG, ICAM1, IL6, MAP2K1, MAP2K3, CREB1, MAP2K4, MAPK10, MAPK1, MAPK12, MAPK14, MAPK8, SELE	3.41466	2.37673e-06
hsa03320	PPAR signaling pathway	22	0.0194168	2.09746e-08	LPL, PPARA, PPARD, ACADM, OLR1, RXRB, RXRA, PPARG, ADIPOQ, MMP1, PCK1, PDPK1, APOA2, APOA1, APOC3, FABP3, FABP4, ACSL4, FABP7, FABP5, NR1H3, FABP6	4.13695	5.72605e-06
hsa04910	Insulin signaling pathway	32	0.0282426	6.84754e-08	HRAS, GRB2, PDE3B, HK1, AKT1, PDPK1, INS, PIK3CA, PRKACA, INSR, PIK3R1, AKT2, PIK3CG, BRAF, MAP2K1, RAF1, MAPK10, PPP1CC, IRS1, PCK1, MAPK1, EIF4E, GCK, PYGL, GSK3B, PKLR, CALM3, RHEB, MAPK8, PTPN1, CALM2, CALM1	2.92148	1.86936e-05
hsa04370	VEGF signaling pathway	20	0.0176516	1.11443e-07	PIK3CG, HRAS, MAP2K1, RAF1, MAPKAPK2, SRC, KDR, AKT1, CDC42, MAPK1, PTK2, RAC2, MAPK12, MAPK14, RAC1, VEGFA, PIK3CA, NOS3, PIK3R1, AKT2	4.13079	3.04235e-05
hsa04010	MAPK signaling pathway	46	0.0405987	1.50215e-07	FGFR2, FGFR1, HRAS, TNF, GRB2, MRAS, MAP4K2, TGFB3, HSPA1A, MAPKAPK2, TGFB1, TGFB2, AKT1, FOS, CDC42, CASP3, RAC2, MAP3K3, RAC1, IL1B, PRKACA, FGF1, FGF2, HSPA8, MAP2K6, AKT2, EGFR, BRAF, MAP2K1, TGFBR1, MAP2K3, MAP2K4, TGFBR2, NF1, RAF1, MAPK10, MAPK1, MAPK12, NTRK1, MAPK14, RAP1A, MAPK8, CACNA1A, NGF, DUSP6, PPP5C	2.29071	4.10078e-05
hsa04024	cAMP signaling pathway	39	0.0344207	1.95735e-07	PPARA, ATP1B1, DRD1, DRD2, DRD5, PDE3B, ATP2B1, EDNRA, AKT1, FOS, RAC2, PDE4B, RAC1, RHOA, PIK3CA, PRKACA, PIK3R1, AKT2, PIK3CG, MAP2K1, BRAF, CREB1, ATP1A4, NPR1, RAF1, PDE4D, ATP1A1, MAPK10, PPP1CC, MAPK1, ADRB2, ADRB1, NPY, RAP1A, CALM3, MAPK8, CALM2, SLC9A1, CALM1	2.4816	5.34342e-05
hsa04660	T cell receptor signaling pathway	25	0.0220645	5.87891e-07	PIK3CG, ITK, HRAS, TNF, MAP2K1, GRB2, RAF1, IL10, AKT1, FOS, MAPK1, PRKCQ, CDC42, PDPK1, MAPK12, CD40LG, MAPK14, GSK3B, LCK, ZAP70, RHOA, PIK3CA, PIK3R1, IL2, AKT2	3.14973	0.000160481
hsa04920	Adipocytokine signaling pathway	19	0.016769	5.37482e-06	PPARA, TNF, RXRB, LEPR, RXRA, MAPK10, POMC, IRS1, ADIPOQ, PCK1, PTPN11, LEP, AKT1, PRKCQ, NPY, MAPK8, JAK2, ACSL4, AKT2	3.4197	0.00146625
hsa04620	Toll-like receptor signaling pathway	24	0.021182	6.43019e-06	PIK3CG, IL6, TNF, MAP2K1, MAP2K3, MAP2K4, TLR4, MAPK10, STAT1, CCL5, AKT1, MAPK1, FOS, CTSK, MAPK12, MAPK14, RAC1, IL1B, PIK3CA, MAPK8, MAP2K6, PIK3R1, SPP1, AKT2	2.85258	0.00175391
hsa04012	ErbB signaling pathway	20	0.0176516	3.71302e-05	PIK3CG, EGFR, HRAS, ERBB4, BRAF, MAP2K1, GRB2, MAP2K4, RAF1, MAPK10, SRC, AKT1, MAPK1, PTK2, GSK3B, PIK3CA, MAPK8, ABL1, PIK3R1, AKT2	2.8963	0.0100855
hsa04670	Leukocyte transendothelial migration	23	0.0202994	7.98934e-05	PIK3CG, ICAM1, ITGAL, ITK, MMP9, CTNNA1, MMP2, ITGB1, ITGAM, PTPN11, VCAM1, CDC42, CYBA, PTK2, RAC2, MAPK12, MAPK14, PECAM1, RAC1, RHOA, PIK3CA, RAP1A, PIK3R1	2.51978	0.0215756
hsa04020	Calcium signaling pathway	29	0.0255949	0.000352751	DRD1, TACR3, ERBB4, TNNC1, DRD5, BDKRB2, ITPKA, ATP2B1, EDNRA, AGTR1, EDNRB, ADRB3, PRKACA, NOS3, NOS2, EGFR, SLC8A1, NOS1, ADRB2, ADRB1, AVPR1A, TBXA2R, ADRA1B, ADRA1A, CALM3, CACNA1A, CALM2, ADRA1D, CALM1	2.04116	0.0918247
hsa04071	Sphingolipid signaling pathway	22	0.0194168	0.000419413	PIK3CG, HRAS, TNF, MAP2K1, RAF1, MAPK10, BDKRB2, PTEN, AKT1, MAPK1, PDPK1, RAC2, MAPK12, MAPK14, RAC1, RHOA, PIK3CA, CTSD, NOS3, MAPK8, PIK3R1, AKT2	2.3098	0.108209
hsa04611	Platelet activation	23	0.0202994	0.000499662	PIK3CG, PPP1CC, ITGB1, SRC, BTK, P2RY12, AKT1, VWF, MAPK1, FGG, GP6, MAPK12, MAPK14, RHOA, TBXA2R, PIK3CA, RAP1A, PRKACA, GP1BA, NOS3, PIK3R1, AKT2, SYK	2.22904	0.127543
hsa04152	AMPK signaling pathway	22	0.0194168	0.000590388	PIK3CG, HMGCR, LEPR, CREB1, PFKFB1, PPARG, IGF1, ADIPOQ, IRS1, PCK1, LEP, AKT1, IGF1R, PDPK1, INS, ADRA1A, RHEB, PIK3CA, INSR, CCNA2, PIK3R1, AKT2	2.25346	0.148898
hsa04064	NF-kappa B signaling pathway	16	0.0141213	0.00314251	ICAM1, TNF, XIAP, TLR4, BCL2L1, ATM, BTK, VCAM1, PRKCQ, CSNK2A1, CD40LG, LCK, ZAP70, IL1B, PLAU, SYK	2.31704	0.576523
hsa04080	Neuroactive ligand-receptor interaction	35	0.0308903	0.00637611	CALCR, DRD1, TSPO, THRA, DRD3, THRB, TACR3, DRD2, LEPR, DRD5, DRD4, NR3C1, BDKRB2, GCGR, EDNRA, AGTR1, APLNR, ADRB3, EDNRB, AGTR2, ADRA2A, ADRA2C, ADRA2B, PRL, PLG, LEP, ADRB2, ADRB1, F2, AVPR1A, TBXA2R, ADRA1B, ADRA1A, CTSG, ADRA1D	1.59192	0.825573
hsa04630	Jak-STAT signaling pathway	20	0.0176516	0.0198017	PIK3CG, IL6, GRB2, LEPR, CTF1, PIM1, BCL2L1, STAT1, IL10, PTPN11, LEP, AKT1, PIK3CA, JAK2, JAK3, PRL, PIK3R1, AKT2, EPO, IL2	1.73778	0.995747
hsa04115	p53 signaling pathway	11	0.0097084	0.0368758	CASP3, CYCS, SERPINE1, MDM2, IGF1, CHEK1, CDK6, APAF1, PTEN, ATM, CDK2	2.06848	0.999965
