# Supplementary material for: Exploring the mechanism of Radix Rhei Et Rhizome intervention in intracerebral hemorrhage based on systematic pharmacology and proteomics strategy
Source: Biosci Rep. 2021 Mar 10;41(3):BSR20201910. doi: 10.1042/BSR20201910 (PMC7955106; doi:10.1042/BSR20201910)
Supplement: Supplementary Tables S1-S7 [file BSR-2020-1910_supp.zip › BSR-2020-1910_suppST6.xlsx]

## Sheet: Sheet1
Table S6 Reactome pathways
Pathway identifier	Pathway name	Entities ratio	PValue	FDR	Genes
R-HSA-383280	Nuclear Receptor transcription pathway	0.00595857	1.11022e-16	6.9611e-14	RARG;THRB;THRA;MAOB;NR1I3;NR1I2;HNF4G;RORA;NR3C1;NR3C2;RXRB;RXRA;VDR;NR1H2;NR1H4;NR1H3;ESRRG;ESR1;ESR2;AR;RARA;RARB;PGR;PPARG;PPARA;PPARD
R-HSA-6785807	Interleukin-4 and Interleukin-13 signaling	0.0146193	1.11022e-16	6.9611e-14	ITGB1;NOTCH3;ITGAM;MAOA;F13A1;NEDD4L;RORA;PIK3R1;TNF;HIF1A;FGF2;ICAM1;PIM1;AKT1;CCL2;HMOX1;TIMP1;JAK2;JAK3;IL10;HSPA8;HSP90AA1;TGFB1;VCAM1;NOS2;MMP1;STAT1;MMP2;MMP3;FN1;IL18;ADAM33;FOS;MMP9;VEGFA;POMC;IL6;IL1B;LCN2;BPI;BCL2L1
R-HSA-449147	Signaling by Interleukins	0.0442735	1.11022e-16	6.9611e-14	ITGB1;APP;ARF1;ITGAM;THRB;IRS1;PITPNA;F13A1;PLAT;RORA;HMGB1;CTSV;TNF;FGF2;ICAM1;CA1;GM2A;CA2;CASP3;CASP1;PIM1;AKT1;CTSG;TIMP1;JAK2;PRKACA;JAK3;MAP2K3;IL10;MAP2K4;HSP90AA1;MAP2K1;SERPINB2;SYK;GSTO1;MMP1;MMP2;MMP3;IL18;TAP1;FOS;MIF;MMP9;DUSP6;HCK;MTAP;CREB1;PIK3CA;LCK;IL1B;MAPKAPK2;BPI;PPIA;NOTCH3;CTF1;FECH;MAOA;NEDD4L;PIK3R1;HIF1A;AGER;EGFR;CDC42;MAPK8;CCL5;TTPA;CCL2;HMOX1;MAPK1;MAP2K6;MAP3K3;HSPA…
R-HSA-76002	Platelet activation, signaling and aggregation	0.0203007	9.21485e-15	4.33098e-12	APP;SERPINA3;SERPINA1;SERPINE1;F13A1;PIK3CG;AKT2;RAC2;AKT1;RAC1;TIMP1;CTSF;PRKACA;LGALS7;CBR1;PRKCH;TRPC3;SYK;VWF;PDPK1;SERPINF2;FGG;ANXA5;APOA1;GP1BA;ADRA2C;F2;ADRA2B;ADRA2A;RHOA;F5;PIK3CA;LCK;PECAM1;PRKCQ;ALDOA;RAF1;PPIA;CFD;CD63;SRC;UAP1;PLG;PIK3R1;KNG1;CDC42;RAP1A;TBXA2R;APOH;PSAP;MAPK1;CSK;P2RY12;PTPN1;SLC12A3;TGFB2;TGFB1;TGFB3;FN1;PTPN11;PPBP;IGF1;MAPK14;GP6;PTK2;SOD1;VEGFA;SELP;FABP7;ALB;G…
R-HSA-1280215	Cytokine Signaling in Immune system	0.0873692	5.06262e-14	1.90354e-11	APP;IRS1;PITPNA;F13A1;PLAT;RORA;FGF1;TNF;FGF2;ICAM1;AKT2;PIM1;AKT1;PRKACA;B2M;MAP2K3;MAP2K4;MAP2K1;ADIPOQ;TAP1;ACSL4;MIF;HLA-G;MTAP;ADAM17;MAPKAPK2;RAF1;PPIA;CES1;NOTCH3;FECH;MAOA;NEDD4L;PIK3R1;HIF1A;AGER;RAP1A;TTPA;HMOX1;MAP2K6;HSPA8;TGFB1;VCAM1;FN1;BRAF;IL2;PTK2;DHFR;ISG20;PPP5C;IL6;BHMT;GDNF;NF1;MDM2;LCN2;GRB2;CALM3;CALM1;CALM2;FGFR2;BCL2L1;FGFR1;ITGB1;ARF1;ITGAM;THRB;PDE3B;HMGB1;PRL;CTSV;CA1;…
R-HSA-9006934	Signaling by Receptor Tyrosine Kinases	0.0383843	4.92625e-11	1.54192e-08	ITGB1;FLT1;THRB;IRS1;PDE3B;PLAT;FGF1;FGF2;IGF1R;STS;GM2A;CASP3;AKT2;CHEK1;KDR;AKT1;RAC1;JAK2;PRKACA;HRAS;CTSB;CBR1;MAP2K1;HSP90AA1;TRPC3;PDPK1;CYBA;ADRA2C;NGF;MMP9;PGF;DUSP6;RHOA;ADAM17;CREB1;COL4A2;PIK3CA;COL4A1;LCK;ADAM12;MAPKAPK2;KIT;BTK;COL4A5;PGR;MET;SRC;HPN;PLG;PIK3R1;TYMS;EGFR;INS;DLL4;CDC42;RAP1A;ERBB4;SPP1;CTNNA1;MAPK1;CSK;APOE;NTRK1;PTPN1;SLC12A3;NOS3;STAT1;CMA1;INSR;NTRK3;F12;FN1;ADAM3…
R-HSA-6798695	Neutrophil degranulation	0.0332571	1.12349e-10	3.01095e-08	GPI;CDA;SERPINA3;HSP90AB1;SERPINA1;ITGAM;EPO;HEXB;HP;HMGB1;PYGL;ITGAL;CTSS;FCAR;ALAD;ADAMTS4;LGALS3;PNP;ATIC;GM2A;PLAU;OLR1;CTSG;RAC1;B2M;CTSD;CTSB;ARSA;HSP90AA1;SERPINB2;MME;APAF1;ARG1;ATP6AP2;NME2;CYBA;MIF;RNASE3;ATP1B1;MMP8;RNASE2;MMP9;RHOA;APRT;CHIT1;RAP2A;SCNN1B;CAT;PECAM1;BPI;ALDOA;ACPP;PPIA;S100A9;CFD;CD63;GSTP1;RETN;TYMS;CPN1;CST3;RAP1A;TTR;TTPA;PSAP;MAPK1;MBP;LTA4H;APOB;ELANE;HSPA8;GSN;P…
R-HSA-2219528	PI3K/AKT Signaling in Cancer	0.00928428	4.37193e-10	1.0274e-07	NOTCH3;GSK3B;FECH;MAOB;IRS1;SRC;PTEN;PIK3R1;FGF1;FGF2;EGFR;RAP1A;ERBB4;AKT2;RAC2;AKT1;RAC1;PDPK1;PTPN11;ESR1;ESR2;CREB1;PIK3CA;LCK;KIT;MDM2;KYAT1;GRB2;STRN;MET;FGFR2;FGFR1
R-HSA-168256	Immune System	0.195524	1.51545e-09	3.16729e-07	APP;CDA;PITPNA;ICAM2;ICAM1;IGLV2-8;LGALS3;PNP;AKT2;AKT1;PRKACA;B2M;ARSA;ACSL4;MIF;RNASE3;RNASE2;HLA-G;CHIT1;MTAP;BTK;PRKCQ;CFB;CES1;CFD;MAOA;NEDD4L;PIK3R1;HIF1A;CD1A;RNF213;MAP2;TTPA;HMOX1;LTA4H;APOB;ELANE;TREX1;FN1;LNPEP;BRAF;PPBP;LYZ;PTK2;DHFR;BST1;PPP5C;BHMT;WNK1;CD209;GRB2;KYAT1;CALM3;CALM1;CALM2;GPI;ITK;SERPINA3;ARF1;SERPINA1;HEXB;KIF11;PRL;CTSV;PYGL;CTSS;EEA1;C8G;ATIC;CTSL;CTSK;RAC2;OLR1;CT…
R-HSA-1592389	Activation of Matrix Metalloproteinases	0.002425	2.18037e-09	4.06655e-07	MMP7;KLK1;CMA1;MMP1;MMP2;MMP3;F11;PLG;CTSV;MMP8;MMP9;STS;MMP13;MMP16;CTSL;CTSK;CTSG;TIMP1;KLKB1;ELANE
R-HSA-109582	Hemostasis	0.0568835	2.39993e-09	4.06655e-07	APP;SERPINE1;F13A1;PLAT;SLC8A1;IGLV2-8;PLAU;AKT2;CHEK1;AKT1;PRKACA;LGALS7;GUCY1A1;PRKCH;SERPINF2;MIF;ATP1B1;PROCR;PRKCQ;RAF1;PPIA;CFD;SDC2;UAP1;PIK3R1;ABO;KNG1;RAP1A;TBXA2R;KCNMB1;APOH;PSAP;ABL1;APOB;TGFB2;TGFB1;AMBP;TGFB3;EPHX2;FN1;PPBP;IGF1;GP6;SELE;PTK2;SELP;SELL;ALB;CDK2;GNB3;MRVI1;GRB2;CALM3;CALM1;CALM2;RAB5A;GALK1;ITGB1;SERPINA3;SERPINA1;ITGAM;KIF11;ITGAL;TREM1;PIK3CG;THBD;NCS1;RAC2;OLR1;NO…
R-HSA-114608	Platelet degranulation	0.00949214	2.60676e-09	4.06655e-07	CFD;APP;CD63;SERPINA3;SERPINA1;SERPINE1;F13A1;PLG;KNG1;AKT2;APOH;PSAP;TIMP1;CTSF;LGALS7;CBR1;TGFB2;TGFB1;VWF;TGFB3;SERPINF2;FGG;ANXA5;FN1;APOA1;PPBP;IGF1;RHOA;SOD1;F5;VEGFA;SELP;FABP7;ALB;PECAM1;CALM3;ALDOA;CALM1;CALM2;PPIA;PF4
R-HSA-76005	Response to elevated platelet cytosolic Ca2+	0.00997714	3.20338e-09	4.61287e-07	CFD;APP;CD63;SERPINA3;SERPINA1;SERPINE1;F13A1;PLG;KNG1;AKT2;APOH;PSAP;TIMP1;CTSF;PRKACA;LGALS7;CBR1;TGFB2;TGFB1;VWF;TGFB3;SERPINF2;FGG;ANXA5;FN1;APOA1;PPBP;IGF1;RHOA;SOD1;F5;VEGFA;SELP;FABP7;ALB;PECAM1;CALM3;ALDOA;CALM1;CALM2;PPIA;PF4
R-HSA-199418	Negative regulation of the PI3K/AKT network	0.00928428	4.58775e-09	6.14759e-07	IRS1;SRC;PTEN;PIK3R1;FGF1;FGF2;EGFR;INS;RAP1A;ERBB4;AKT2;RAC2;MAPK1;AKT1;RAC1;INSR;FN1;PTPN11;ESR1;ESR2;GALE;PIK3CA;LCK;KIT;GRB2;STRN;MET;FGFR2;FGFR1
R-HSA-6811558	PI5P, PP2A and IER3 Regulate PI3K/AKT Signaling	0.00872999	3.01476e-08	3.76844e-06	IRS1;SRC;PIK3R1;FGF1;FGF2;EGFR;INS;RAP1A;ERBB4;RAC2;MAPK1;AKT1;RAC1;INSR;FN1;PTPN11;ESR1;ESR2;GALE;PIK3CA;LCK;KIT;GRB2;STRN;MET;FGFR2;FGFR1
R-HSA-381426	Regulation of Insulin-like Growth Factor (IGF) transport and uptake by Insulin-like Growth Factor Binding Proteins (IGFBPs)	0.00879928	3.63893e-08	4.25755e-06	APP;SERPINA1;KLK1;SERPINC1;SDC2;LRP5;PLG;AFP;KNG1;CST3;MAP2;SPP1;CTSG;TIMP1;APOE;TAC1;JAK2;APOB;MEN1;IGFBP1;SERPIND1;CMA1;MMP1;MMP2;MMP3;FGG;APOA2;FN1;APOA1;IGF1;F2;F5;IL6;COL4A1;FABP7;PAPPA;ALB;VIP;FBN1
R-HSA-1474228	Degradation of the extracellular matrix	0.0102543	1.6351e-07	1.79861e-05	KLK1;ELN;LRP5;PLG;CTSV;CTSS;ADAMTS4;STS;CTSL;CTSK;CASP3;SPP1;CTSG;TIMP1;CTSD;ELANE;CTSB;CAST;MMP7;MME;CMA1;MMP1;MMP2;MMP3;F11;FN1;MMP8;MMP9;MMP12;ADAM17;MMP13;COL4A2;MMP16;COL4A1;COL4A5;KLKB1;FBN1
R-HSA-1474244	Extracellular matrix organization	0.022795	1.7575e-07	1.8278e-05	ITGB1;APP;ITGAM;ELN;SERPINE1;ICAM2;ADRA1D;CTSV;ITGAL;FGF2;CTSS;ICAM1;ADAMTS4;STS;CTSL;CASP3;CTSK;KDR;CTSG;TIMP1;PRKACA;CTSD;CTSB;CAST;MMP7;MME;VWF;MMP1;MMP2;FGG;MMP3;MMP8;MMP9;MMP12;ADAM17;MMP13;COL4A2;MMP16;COL4A1;ADAM12;PECAM1;COL4A5;KLK1;SDC2;LRP5;PLG;TTR;SPP1;ELANE;TGFB2;VCAM1;TGFB1;CMA1;TGFB3;F11;FN1;ESR1;BMP7;BMP2;KLKB1;FBN1
R-HSA-8950505	Gene and protein expression by JAK-STAT signaling after Interleukin-12 stimulation	0.00505785	2.38863e-07	2.36474e-05	IL10;ARF1;SERPINB2;FECH;GSTO1;PITPNA;MIF;SOD2;SOD1;CDC42;MTAP;CA1;CA2;PPIA
R-HSA-9615017	FOXO-mediated transcription of oxidative stress, metabolic and neuronal genes	0.003395	3.84702e-07	3.6162e-05	IGFBP1;GSK3B;NEDD4L;PLG;RETN;SOD2;NR3C1;GCK;INS;POMC;NPY;CAT;PCK1;METAP1
R-HSA-4090294	SUMOylation of intracellular receptors	0.00277143	4.52972e-07	4.03145e-05	GSK3B;THRB;THRA;VDR;NR1H2;NR1I2;NR1H4;NR1H3;RORA;NR3C1;ESR1;NR3C2;AR;RXRA;RARA;PGR;PPARG;PPARA
R-HSA-140877	Formation of Fibrin Clot (Clotting Cascade)	0.00381071	5.15403e-07	4.38092e-05	SERPIND1;F10;VWF;SERPINC1;F12;FGG;F11;F13A1;GP1BA;ATP1B1;F2;F3;KNG1;F5;THBD;F7;PROCR;KLKB1;PF4
R-HSA-5663202	Diseases of signal transduction	0.0343657	5.4727e-07	4.43289e-05	GSK3B;THRB;IRS1;PTEN;PLAT;CTSV;FGF1;FGF2;AKT2;RAC2;AKT1;RAC1;JAK2;HRAS;MAP2K1;HSP90AA1;VWF;PDPK1;FGG;AGTRAP;TAP1;ACSL4;TGFBR1;TGFBR2;KAT2B;RBP4;ADAM17;CREB1;MMP16;PIK3CA;LCK;KIT;RAF1;MET;NOTCH3;FECH;MAOB;SRC;LRP5;PIK3R1;HDAC8;EGFR;RTN4;PAPSS1;DLL4;RAP1A;TTR;ERBB4;MAPK1;CSK;TGFB1;STAT1;FN1;ADAM33;BRAF;PTPN11;ESR1;ESR2;FKBP1A;GALE;MDM2;NF1;GRB2;STRN;CALM3;KYAT1;CALM1;CALM2;FGFR2;METAP1;FGFR1
R-HSA-9020591	Interleukin-12 signaling	0.00582	8.10471e-07	6.32168e-05	IL10;ARF1;SERPINB2;FECH;GSTO1;PITPNA;MIF;SOD2;SOD1;CDC42;MTAP;CA1;CA2;JAK2;PPIA
R-HSA-447115	Interleukin-12 family signaling	0.00665142	8.68441e-07	6.5133e-05	IL10;ARF1;SERPINB2;FECH;GSTO1;STAT1;PITPNA;MIF;SOD2;SOD1;CDC42;MTAP;CA1;CA2;JAK2;PPIA;CRLF1
R-HSA-76009	Platelet Aggregation (Plug Formation)	0.00367214	1.20673e-06	8.32646e-05	PTPN1;SLC12A3;SYK;VWF;PDPK1;SRC;FGG;FN1;GP1BA;ADRA2C;F2;ADRA2B;ADRA2A;PTK2;RAP1A;AKT2;AKT1;GRB2;CSK
R-HSA-1257604	PIP3 activates AKT signaling	0.0218943	1.95632e-06	0.000126051	NOTCH3;GSK3B;THRB;FECH;MAOB;IRS1;C1R;SRC;PTEN;XIAP;PIK3R1;CTSV;FGF1;FGF2;EGFR;INS;RAP1A;ERBB4;AKT2;RAC2;MAPK1;AKT1;RAC1;CSNK2A1;PDPK1;INSR;FN1;TAP1;PTPN11;ESR1;ESR2;GALE;CREB1;PIK3CA;RHEB;LCK;KIT;MDM2;BLVRB;KYAT1;GRB2;STRN;PPARG;MET;METAP1;FGFR2;FGFR1
R-HSA-9006925	Intracellular signaling by second messengers	0.0250814	1.96954e-06	0.000126051	GSK3B;THRB;IRS1;PTEN;CTSV;FGF1;FGF2;AKT2;RAC2;AKT1;RAC1;PRKACA;IGFBP1;CSNK2A1;PDPK1;TAP1;CREB1;PIK3CA;LCK;KIT;BLVRB;PPARG;AVP;MET;NOTCH3;FECH;MAOB;C1R;SRC;XIAP;PIK3R1;EGFR;INS;GRK2;RAP1A;ERBB4;MAPK1;INSR;FN1;PTPN11;ESR1;ESR2;GALE;RHEB;MDM2;GRB2;STRN;CALM3;KYAT1;CALM1;CALM2;FGFR2;METAP1;FGFR1
R-HSA-9006931	Signaling by Nuclear Receptors	0.026675	3.69893e-06	0.000229334	RARG;HSP90AB1;CCNT1;F13A1;IGF1R;AKT2;AKT1;CTSD;HRAS;PDK2;HSP90AA1;MMP7;PDPK1;MMP1;MMP2;MMP3;FOS;MMP9;KAT2B;CREB1;PIK3CA;RARA;RARB;BLVRB;PGR;PPARD;CRABP2;ADH1C;C1R;SRC;CRABP1;PLG;PIK3R1;PDHB;EGFR;RXRB;RXRA;ERBB4;MAPK1;APOE;PCK1;SLC12A3;NOS3;AKR1C1;NR1H2;AKR1C3;ADAM33;NR1H3;LNPEP;ESR1;PTK2;ESR2;PPP5C;FABP5;FABP6;GNB3;STRN;CALM3;CALM1;CALM2;RAB9B;GALK1
R-HSA-168249	Innate Immune System	0.0920114	4.03167e-06	0.0002419	APP;CDA;MRE11;EPO;ICAM2;HP;PLAT;IGLV2-8;LGALS3;PNP;PLAU;PRKACA;B2M;MAP2K3;ARSA;MAP2K4;MAP2K1;TAP1;CYBA;MIF;RNASE3;ATP1B1;RNASE2;CHIT1;SCNN1B;MAPKAPK2;BTK;PRKCQ;RAF1;PPIA;S100A9;CFB;CFD;PIK3R1;AGER;RAP1A;TTPA;PSAP;ABL1;MBP;LTA4H;APOB;ELANE;MAP2K6;HSPA8;TREX1;ADA2;PPBP;LYZ;SELE;PTK2;MOB4;BST1;BHMT;SELL;GDNF;WNK1;CD209;LCN2;KYAT1;GRB2;CALM3;CALM1;CALM2;BCL2L1;GPI;ITK;SERPINA3;HSP90AB1;SERPINA1;ITGAM…
R-HSA-1442490	Collagen degradation	0.00478071	4.26021e-06	0.000247092	MMP7;MME;MMP1;MMP2;MMP3;CTSV;MMP8;MMP9;MMP12;ADAM17;STS;MMP13;COL4A2;COL4A1;CTSL;CTSK;CASP3;COL4A5;CTSD;ELANE;CTSB
R-HSA-74751	Insulin receptor signalling cascade	0.00498857	8.01963e-06	0.000457119	PDPK1;IRS1;INSR;PDE3B;PTPN11;PIK3R1;FGF1;FGF2;INS;PIK3CA;AKT2;MAPK1;GRB2;HRAS;FGFR2;FGFR1
R-HSA-9009391	Extra-nuclear estrogen signaling	0.00762142	1.00282e-05	0.000524109	SRC;PIK3R1;EGFR;IGF1R;AKT2;MAPK1;AKT1;HRAS;SLC12A3;HSP90AA1;MMP7;PDPK1;NOS3;MMP1;MMP2;MMP3;ADAM33;FOS;ESR1;MMP9;PTK2;ESR2;CREB1;PIK3CA;GNB3;STRN;CALM3;CALM1;CALM2
R-HSA-9614085	FOXO-mediated transcription	0.00762142	1.00282e-05	0.000524109	IGFBP1;NOTCH3;GSK3B;FECH;NEDD4L;PLG;RETN;SOD2;NR3C1;KLF4;GCK;INS;POMC;KAT2B;NPY;AKT2;CAT;AKT1;PCK1;METAP1;FGFR2
R-HSA-9607240	FLT3 Signaling	0.0215478	1.0079e-05	0.000524109	THRB;IRS1;SRC;PDE3B;PIK3R1;CTSV;FGF1;FGF2;EGFR;DLL4;RAP1A;ERBB4;AKT2;MAPK1;CSK;JAK2;JAK3;HRAS;MAP2K1;VWF;PDPK1;FGG;FN1;TAP1;BRAF;PTPN11;ACSL4;PTK2;IL2;DUSP6;DHFR;HCK;GALE;PPP5C;PIK3CA;GDNF;KIT;NF1;GRB2;CALM3;TEK;CALM1;RAF1;CALM2;MET;METAP1;FGFR2;FGFR1
R-HSA-1433557	Signaling by SCF-KIT	0.00353357	1.08869e-05	0.000544347	CMA1;STAT1;SRC;PTPN11;PIK3R1;MMP9;PIK3CA;LCK;CHEK1;KIT;BTK;GRB2;RAC1;JAK2;PRKACA;HRAS
R-HSA-212436	Generic Transcription Pathway	0.107601	1.40963e-05	0.000690721	MRE11;CCNT1;SERPINE1;PLAT;RORA;NR3C1;NR3C2;NPPB;LGALS3;AKT2;CHEK1;NPPA;AKT1;PRKACA;MEN1;IGFBP1;CSNK2A1;TAP1;AR;DPEP1;PGR;PRKCQ;NOTCH3;FECH;MAOB;NEDD4L;RTN4;ABL1;APOE;PCK1;MAP2K6;ST14;TGFB1;SMURF1;VDR;TREX1;FN1;ESRRG;ESR1;IL2;ESR2;CLK1;H19;IL6;BMP2;CDK7;CDK6;RHEB;CDK2;MDM2;CYCS;ATM;CALM3;CALM1;CALM2;FGFR2;GALK1;GPI;GSK3B;RARG;THRB;THRA;HNF4G;PTEN;CGB3;CTSV;ITGAL;ALDH2;CTSL;CTSK;CASP1;ME2;CTSF;PARP…
R-HSA-187687	Signalling to ERKs	0.00291	1.60992e-05	0.000772761	NTRK1;MAP2K1;SRC;BRAF;NGF;MAPK14;MAPK12;RAP1A;GM2A;MAPKAPK2;MAPK1;GRB2;HRAS
R-HSA-194138	Signaling by VEGF	0.00935356	2.13059e-05	0.00100138	FLT1;SRC;PIK3R1;TYMS;CDC42;DLL4;AKT2;KDR;CTNNA1;AKT1;RAC1;PRKACA;HRAS;SLC12A3;CBR1;HSP90AA1;PDPK1;NOS3;ADAM33;CYBA;MAPK14;PTK2;PGF;RHOA;MAPK12;VEGFA;PIK3CA;MAPKAPK2;CALM3;CALM1;CALM2
R-HSA-354192	Integrin signaling	0.00270214	2.88408e-05	0.00126899	PTPN1;SLC12A3;SYK;VWF;PDPK1;SRC;FGG;FN1;PTK2;RAP1A;AKT2;AKT1;GRB2;CSK
R-HSA-8866910	TFAP2 (AP-2) family regulates transcription of growth factors and their receptors	0.001455	4.02016e-05	0.00172867	KIT;CGB3;ESR1;EGFR;VEGFA
R-HSA-2428928	IRS-related events triggered by IGF1R	0.00478071	4.53072e-05	0.0019029	PDPK1;IRS1;PDE3B;PTPN11;PIK3R1;IGF1;FGF1;FGF2;IGF1R;PIK3CA;AKT2;GRB2;HRAS;FGFR2;FGFR1
R-HSA-168898	Toll-like Receptor Cascades	0.0127486	4.7458e-05	0.00194578	APP;ITGAM;THRB;PLAT;HMGB1;CTSV;AGER;CTSS;EEA1;MAPK8;CTSL;CTSK;PSAP;MAPK1;APOB;CTSB;MAP2K6;MAP2K3;MAP2K4;MAP2K1;FGG;PTPN11;FOS;S100B;MAPK14;DUSP6;MAPK10;CREB1;MAPKAPK2;BTK;BPI;TLR4;S100A9
R-HSA-416476	G alpha (q) signalling events	0.0196078	5.01792e-05	0.00200717	APP;CACNA1A;ADRA1D;OXT;UAP1;PIK3R1;PDHB;ADRA1B;NTS;ADRA1A;KNG1;EGFR;RGS5;RGS2;EDNRA;EDNRB;GRK2;TBXA2R;CYP2D6;BDKRB2;MAPK1;TAC3;TAC1;PRKACA;HRAS;EDN1;PRKCH;EDN2;TRPC3;EDN3;MMP1;MMP3;ADAM33;TACR3;GCG;AVPR1A;F2;AGT;KISS1;CREB1;PIK3CA;AGTR1;BTK;GNB3;UTS2;GRB2;PRKCQ;AVP
R-HSA-8957275	Post-translational protein phosphorylation	0.00755214	6.12761e-05	0.00239797	APP;SERPINA1;SERPINC1;SDC2;LRP5;AFP;KNG1;CST3;MAP2;SPP1;TIMP1;APOE;TAC1;APOB;MEN1;IGFBP1;SERPIND1;FGG;APOA2;FN1;APOA1;F5;IL6;COL4A1;FABP7;ALB;VIP;FBN1
R-HSA-111463	SMAC (DIABLO) binds to IAPs	0.000485	6.31044e-05	0.00239797	CASP7;APAF1;CASP3;XIAP;CYCS;KYAT1
R-HSA-111464	SMAC(DIABLO)-mediated dissociation of IAP:caspase complexes	0.000485	6.31044e-05	0.00239797	CASP7;APAF1;CASP3;XIAP;CYCS;KYAT1
R-HSA-6802949	Signaling by RAS mutants	0.00374143	7.67969e-05	0.00274681	MAP2K1;VWF;SRC;FGG;FN1;BRAF;ACSL4;RAP1A;AKT2;MAPK1;CSK;CALM3;RAF1;CALM1;JAK2;CALM2;HRAS
R-HSA-6802946	Signaling by moderate kinase activity BRAF mutants	0.00374143	7.67969e-05	0.00274681	MAP2K1;VWF;SRC;FGG;FN1;BRAF;ACSL4;RAP1A;AKT2;MAPK1;CSK;CALM3;RAF1;CALM1;JAK2;CALM2;HRAS
R-HSA-9649948	Signaling downstream of RAS mutants	0.00374143	7.67969e-05	0.00274681	MAP2K1;VWF;SRC;FGG;FN1;BRAF;ACSL4;RAP1A;AKT2;MAPK1;CSK;CALM3;RAF1;CALM1;JAK2;CALM2;HRAS
R-HSA-2428924	IGF1R signaling cascade	0.00498857	7.84802e-05	0.00274681	PDPK1;IRS1;PDE3B;PTPN11;PIK3R1;IGF1;FGF1;FGF2;IGF1R;PIK3CA;AKT2;GRB2;HRAS;FGFR2;FGFR1
R-HSA-5684996	MAPK1/MAPK3 signaling	0.0205778	8.30234e-05	0.0028228	THRB;IRS1;SRC;CTSV;FGF1;FGF2;EGFR;DLL4;RAP1A;ERBB4;AKT2;MAPK1;CSK;JAK2;JAK3;HRAS;MAP2K1;VWF;FGG;FN1;TAP1;BRAF;PTPN11;ACSL4;PTK2;IL2;DUSP6;DHFR;GALE;IL6;PPP5C;GDNF;KIT;NF1;GRB2;CALM3;TEK;CALM1;RAF1;CALM2;MET;METAP1;FGFR2;FGFR1
R-HSA-166520	Signaling by NTRKs	0.00817571	8.35263e-05	0.00283989	NTRK1;MAP2K1;IRS1;SRC;NTRK3;BRAF;PTPN11;PIK3R1;NGF;MAPK14;DUSP6;MAPK12;RHOA;CREB1;RAP1A;PIK3CA;GM2A;MAPKAPK2;MAPK1;GRB2;RAC1;HRAS;CDK5R1
R-HSA-111465	Apoptotic cleavage of cellular proteins	0.00263286	8.81844e-05	0.00291008	CASP7;GSN;PARP1;FNTA;STK24;MAP2;CASP3;PRKCQ;PPARG;TYMS;PTK2;ADD1
R-HSA-2404192	Signaling by Type 1 Insulin-like Growth Factor 1 Receptor (IGF1R)	0.00505785	9.35561e-05	0.00302542	PDPK1;IRS1;PDE3B;PTPN11;PIK3R1;IGF1;FGF1;FGF2;IGF1R;PIK3CA;AKT2;GRB2;HRAS;FGFR2;FGFR1
R-HSA-6802955	Paradoxical activation of RAF signaling by kinase inactive BRAF	0.00381071	9.45444e-05	0.00302542	MAP2K1;VWF;SRC;FGG;FN1;BRAF;ACSL4;RAP1A;AKT2;MAPK1;CSK;CALM3;RAF1;CALM1;JAK2;CALM2;HRAS
R-HSA-5683057	MAPK family signaling cascades	0.0241114	0.000102751	0.00318527	THRB;IRS1;CTSV;FGF1;FGF2;AKT2;RAC1;JAK2;PRKACA;JAK3;HRAS;MAP2K1;VWF;MMP2;FGG;TAP1;ACSL4;DUSP6;KIT;BLVRB;RAF1;MET;C1R;SRC;EGFR;DLL4;CDC42;RAP1A;ERBB4;MAPK1;CSK;FN1;BRAF;PTPN11;PTK2;IL2;DHFR;GALE;PPP5C;IL6;GDNF;NF1;GRB2;CALM3;TEK;CALM1;CALM2;FGFR2;METAP1;FGFR1
R-HSA-111469	SMAC, XIAP-regulated apoptotic response	0.000554285	0.000129924	0.00389772	CASP7;APAF1;CASP3;XIAP;CYCS;KYAT1
R-HSA-111459	Activation of caspases through apoptosome-mediated cleavage	0.000554285	0.000129924	0.00389772	CASP7;APAF1;CASP3;XIAP;CYCS;KYAT1
R-HSA-169893	Prolonged ERK activation events	0.00138571	0.000146583	0.0043975	NTRK1;MAP2K1;RAP1A;GM2A;MAPK1;BRAF;NGF
R-HSA-5673001	RAF/MAP kinase cascade	0.0200928	0.000167215	0.00471315	THRB;IRS1;SRC;CTSV;FGF1;FGF2;EGFR;DLL4;RAP1A;ERBB4;AKT2;MAPK1;CSK;JAK2;JAK3;HRAS;MAP2K1;VWF;FGG;FN1;TAP1;BRAF;ACSL4;PTK2;IL2;DUSP6;DHFR;GALE;PPP5C;GDNF;KIT;NF1;GRB2;CALM3;TEK;CALM1;RAF1;CALM2;MET;METAP1;FGFR2;FGFR1
R-HSA-109704	PI3K Cascade	0.00401857	0.000171061	0.00471315	PIK3CA;PDPK1;IRS1;AKT2;PDE3B;GRB2;PTPN11;PIK3R1;FGF1;FGF2;FGFR2;FGFR1
