# Supplementary material for: Exploring the mechanism of Radix Rhei Et Rhizome intervention in intracerebral hemorrhage based on systematic pharmacology and proteomics strategy
Source: Biosci Rep. 2021 Mar 10;41(3):BSR20201910. doi: 10.1042/BSR20201910 (PMC7955106; doi:10.1042/BSR20201910)
Supplement: Supplementary Tables S1-S7 [file BSR-2020-1910_supp.zip › BSR-2020-1910_suppST7.xlsx]

## Sheet: Biological processes
Table S7-1 The Biological Processes of Proteomics proteins’ PPI Network
Term	Description	LogP	Enrichment	Z-score	Genes
GO:0010038	response to metal ion	-19	4.3	12	Alb|B2m|C3|Calm1|Calm3|Cat|Nqo1|Fgb|Fgg|Got1|Grin1|Grin2b|Gstm1|Hp|Mbp|Ncam1|Serpina1|Syt2|Tf|Clu|Th|Gdi1|Bsg|Crp|Fn1|Anxa5|Ass1|Syt1|Apoe|Penk|Adcy8|Homer1|Gria2|Gria1|Calm2|Car2|Lgmn|Prkaa1|S100a9|S100a8|Park7|Hrg|Syt12|Anxa11|Gsn|Tph2|Dmtn|Cpne7|Fga|Cpne4|Thbs1|Ryr2|Cpne6
GO:0009636	response to toxic substance	-17	3.5	11	Adcyap1|Calm1|Calm3|Cat|Nqo1|Grin1|Grin2b|Gstm1|Gstp1|Hbb|Hp|Hspb1|Ldha|Mbp|Nefh|Nefm|Slc4a1|Prkcb|Th|Cnr1|Ephx1|Anxa1|Crp|Ass1|Got2|Apoe|Sptbn2|Penk|Pdia3|Homer1|Eef2|Gria2|Pde1b|Gria1|Calm2|Gnao1|Gpx3|Ctsb|Prkaa1|Mif|Rpl10a|Rack1|Nefl|Pon1|S100a9|Hcn3|Txn1|S100a8|Park7|Rps3|Cfh|Hba-a1|Hspa1b|Gsn|Akr1b10|Arpc2|Mpo|Rgs17|Hba-a2|Fga|Prxl2b|Impact
GO:0001505	regulation of neurotransmitter levels	-17	4.6	12	Atp2b2|Calm1|Calm3|Gfap|Grm2|Syt2|Clu|Syn1|Glul|Prkcb|Th|Cnr1|Camk2a|Crp|Rab3a|Ass1|Syt1|Cadps|Sptbn2|Aif1|Slc1a2|Pde1b|Ptprn2|Calm2|Stx7|Aldh9a1|Sncg|Unc13a|Slc6a11|Nrn1|Lin7a|Stx1a|Park7|Sept2|Rph3a|Slc6a5|Syt12|Erc2|Hsp90aa1|Mctp1|Tph2|Ppfia2|Cplx3|Dgki|Pnkd
GO:0050804	modulation of chemical synaptic transmission	-16	3.6	11	Adcyap1|Atp2b2|Calm1|Calm3|Gfap|Grin1|Grin2b|Grm1|Grm2|Ncam1|Syt2|Glul|Prkcb|Cnr1|Camk2a|Rab3a|Cd38|Syt1|Apoe|Kcnb1|Adcy8|Hap1|Vgf|Homer1|Homer3|Gria2|Ppp3r1|Gria1|Calm2|Car2|Dgkb|Arc|Synpo|Lgmn|Sncg|Nrgn|Unc13a|Shank1|Itpka|Nrn1|Kalrn|Plg|Rgs14|Stx1a|Calb2|Syt12|Tubb2b|Car7|Sorcs3|Cacna2d2|Mctp1|Ppfia2|Shisa6|Cplx3|Dgki|Pnkd
GO:0099177	regulation of trans-synaptic signaling	-16	3.6	11	Adcyap1|Atp2b2|Calm1|Calm3|Gfap|Grin1|Grin2b|Grm1|Grm2|Ncam1|Syt2|Glul|Prkcb|Cnr1|Camk2a|Rab3a|Cd38|Syt1|Apoe|Kcnb1|Adcy8|Hap1|Vgf|Homer1|Homer3|Gria2|Ppp3r1|Gria1|Calm2|Car2|Dgkb|Arc|Synpo|Lgmn|Sncg|Nrgn|Unc13a|Shank1|Itpka|Nrn1|Kalrn|Plg|Rgs14|Stx1a|Calb2|Syt12|Tubb2b|Car7|Sorcs3|Cacna2d2|Mctp1|Ppfia2|Shisa6|Cplx3|Dgki|Pnkd
GO:0006836	neurotransmitter transport	-15	4.8	11	Adcyap1|Calm1|Calm3|Gfap|Grm2|Syt2|Syn1|Prkcb|Th|Cnr1|Camk2a|Rab3a|Syt1|Cadps|Sptbn2|Slc1a2|Ptprn2|Calm2|Stx7|Sncg|Unc13a|Slc6a11|Slc32a1|Lgals3|Nrn1|Lin7a|Stx1a|Park7|Sept2|Rph3a|Slc6a5|Syt12|Erc2|Mctp1|Ppfia2|Cplx3|Dgki|Pnkd
GO:0010975	regulation of neuron projection development	-15	3.5	10	Adcyap1|B2m|Gfap|Grin1|Hspb1|Mbp|Nefm|Syt2|Thy1|Gdi1|Cnr1|Dpysl3|Crp|Fn1|Cd38|Syt1|Apoe|Klk6|Hap1|Pak3|Ptbp1|Ntm|Arc|Lgals1|Unc13a|Shank1|Itpka|Mif|Nr2f1|Nefl|Kalrn|Robo2|S100a9|Cntn1|Ndel1|Inpp5j|Eef1a1|Ctsz|Ube2v2|Plxna2|Tubb2b|Rap1gap2|Ap2a1|Ahi1|Rtn4rl2|Sema7a|Plxnc1|Bag5|Golga4|Twf2|Cpne6|Cdkl5
GO:0046677	response to antibiotic	-14	3.5	9.7	Adcyap1|Cat|Nqo1|Grin1|Grin2b|Gstm1|Gstp1|Hbb|Hp|Hspb1|Ldha|Nefh|Slc4a1|Clu|Prkcb|Th|Cnr1|Anxa1|Crp|Fn1|Got2|Apoe|Sptbn2|Penk|Adcy8|Pdia3|Eef2|Gria2|Gria1|Gnao1|Ctsb|Prkaa1|Mif|Rpl10a|Rack1|Nefl|S100a9|Txn1|S100a8|Park7|Rps3|Cfh|Hspa1b|Gsn|Hsp90aa1|Arpc2|Hba-a2|Fga|Impact
GO:0009611	response to wounding	-14	3.4	9.5	C3|Fgb|Fgg|Gfap|Gstm1|Ncam1|Nefh|Nefm|Slc4a1|Tpm1|Clu|Kng2|Apoa1|Anxa1|Dpysl3|Crp|Rab3a|Cd81|Pkm|Fn1|Anxa5|Apoe|F2|Gap43|Aif1|Slc1a2|Anxa2|Lgals1|Ninj2|Ctsb|Acta2|Mif|Nefl|Plg|S100a9|Txn1|S100a8|C9|Ndel1|Hrg|Serpinf2|Apoh|Prcp|Gsn|Serpinc1|Lcp1|Pf4|Dmtn|Fga|Rangap1|Thbs1
GO:0051592	response to calcium ion	-14	6.3	11	Calm1|Calm3|Fgb|Fgg|Grin1|Grin2b|Syt2|Gdi1|Crp|Anxa5|Syt1|Penk|Adcy8|Homer1|Calm2|Lgmn|Prkaa1|Syt12|Anxa11|Tph2|Dmtn|Cpne7|Fga|Cpne4|Thbs1|Ryr2|Cpne6
GO:0060627	regulation of vesicle-mediated transport	-13	3.4	9.4	B2m|C3|Calm1|Calm3|Fgb|Fgg|Ncam1|Syt2|Tf|Clu|Prkcb|Apoa1|Cnr1|Ahsg|Anxa1|Camk2a|Rab3a|Syt1|Apoe|Kcnb1|Cadps|Sptbn2|Hap1|Ppp3r1|Calm2|Ezr|Arc|Anxa2|Actn4|Unc13a|Prkaa1|Msn|Rack1|Lgals3|Nrn1|Stx1a|Necab2|Syt12|Apoc2|Ap2a1|Ahi1|Mctp1|Ubqln2|Sar1a|Fga|Ppfia2|Cplx3|Iqsec1|Dgki
GO:0007269	neurotransmitter secretion	-13	5.7	11	Calm1|Calm3|Grm2|Syt2|Syn1|Prkcb|Cnr1|Camk2a|Rab3a|Syt1|Cadps|Sptbn2|Ptprn2|Calm2|Stx7|Sncg|Unc13a|Nrn1|Lin7a|Stx1a|Rph3a|Syt12|Erc2|Mctp1|Ppfia2|Cplx3|Dgki|Pnkd
GO:0099643	signal release from synapse	-13	5.6	11	Calm1|Calm3|Grm2|Syt2|Syn1|Prkcb|Cnr1|Camk2a|Rab3a|Syt1|Cadps|Sptbn2|Ptprn2|Calm2|Stx7|Sncg|Unc13a|Nrn1|Lin7a|Stx1a|Rph3a|Syt12|Erc2|Mctp1|Ppfia2|Cplx3|Dgki|Pnkd
GO:0031346	positive regulation of cell projection organization	-12	3.6	9.2	Adcyap1|Grin1|Hspb1|Syt2|Gdi1|Cnr1|Dpysl3|Crp|Fn1|Syt1|Apoe|Hap1|Pak3|Ptbp1|Pfn1|Unc13a|Shank1|Itpka|Mif|Nefl|Kalrn|Robo2|S100a9|Cntn1|Ndel1|Eef1a1|Ube2v2|Plxna2|Tubb2b|Hsp90aa1|Arpc2|Ripor2|Ap2a1|Ahi1|Nav3|Sema7a|Plxnc1|Golga4|Brk1|Twf2|Cpne6|Cdkl5
GO:0023061	signal release	-12	3.4	8.9	Adcyap1|Calm1|Calm3|Fgb|Fgg|Grm2|Syt2|Syn1|Glul|Prkcb|Cnr1|Anxa1|Camk2a|Rab3a|Cd38|Anxa5|Syt1|Kcnb1|Cadps|Sptbn2|Adcy8|Vgf|Ptbp1|Ptprn2|Calm2|Stx7|Sncg|Unc13a|Pfkm|Rab1a|Nrn1|Kalrn|Lin7a|Stx1a|Ptprn|Park7|Rph3a|Syt12|Erc2|Mctp1|Fga|Ppfia2|Cplx3|Dgki|Pnkd
GO:0045664	regulation of neuron differentiation	-12	2.9	8.5	Adcyap1|B2m|Gfap|Grin1|Hspb1|Mbp|Nefm|Syt2|Thy1|Gdi1|Cnr1|Dpysl3|Crp|Fn1|Cd38|Syt1|Apoe|Klk6|Hap1|Pak3|Ptbp1|Ntm|Arc|Lgals1|Unc13a|Shank1|Itpka|Mif|Nr2f1|Nefl|Kalrn|Robo2|S100a9|Cntn1|Ndel1|Inpp5j|Eef1a1|Ctsz|Ube2v2|Plxna2|Tubb2b|Hspa1b|Rap1gap2|Ap2a1|Ahi1|Rtn4rl2|Hmg20a|Sema7a|Plxnc1|Bag5|Impact|Golga4|Twf2|Cpne6|Cdkl5
GO:0098657	import into cell	-12	2.9	8.5	Atp1a1|B2m|C3|Calm1|Calm3|Gfap|Syt2|Tf|Clu|Apoa1|Ncl|Ahsg|Anxa1|Cd81|Syt1|Apoe|Clcn5|Aif1|Hap1|Slc1a2|Gria2|Ppp3r1|Gria1|Calm2|Cltc|Ezr|Arc|Tgm2|Anxa2|Actn4|Slc6a11|Grb2|Rab1a|Rack1|Lgals3|Stx1a|Park7|Sept2|Necab2|Slc6a5|Anxa11|Apoc2|Gsn|Ap2a1|Ahi1|Mctp1|Snx18|Ubqln2|Jmjd6|IgG-2a|Thbs1|Iqsec1
GO:0010976	positive regulation of neuron projection development	-11	3.9	8.9	Adcyap1|Hspb1|Syt2|Gdi1|Cnr1|Dpysl3|Crp|Fn1|Syt1|Apoe|Hap1|Pak3|Ptbp1|Unc13a|Shank1|Itpka|Mif|Nefl|Kalrn|Robo2|S100a9|Cntn1|Ndel1|Eef1a1|Ube2v2|Plxna2|Tubb2b|Ap2a1|Ahi1|Sema7a|Plxnc1|Golga4|Twf2|Cpne6|Cdkl5
GO:0051129	negative regulation of cellular component organization	-11	2.8	8.2	Alb|B2m|Gfap|Grin2b|Mbp|Thy1|Tpm1|Clu|Apoa1|Slc25a5|Gdi1|Dpysl3|Cd38|Apoe|Sptbn2|Stmn1|Ntm|Lgals1|Actn4|Pfn1|Shank1|Gmfb|Nr2f1|Rack1|Lgals3|Pon1|Hnrnpu|Necab2|Hrg|Inpp5j|Ctsz|Vat1|Apoc2|Bag3|Hspa1b|Gsn|Arpc2|Rap1gap2|Mctp1|Sec22b|Rtn4rl2|Sptb|Nav3|Sema7a|Ubqln2|Shroom2|Dmtn|Sar1a|Bag5|Map4|Impact|Mad1l1|Twf2
GO:0007215	glutamate receptor signaling pathway	-11	7.5	11	Grin1|Grin2b|Grm1|Grm2|Camk2a|Kcnb1|Homer1|Homer2|Homer3|Gria2|Gria1|Arc|Unc13a|Shank1|Kalrn|Park7|Necab2|Rph3a|Shisa6
GO:0042730	fibrinolysis	-11	20	14	Fgb|Fgg|F2|Anxa2|Plg|Hrg|Serpinf2|Apoh|Fga|Thbs1
GO:0006897	endocytosis	-11	3.1	8.2	B2m|C3|Calm1|Calm3|Syt2|Tf|Clu|Apoa1|Ncl|Ahsg|Anxa1|Cd81|Syt1|Apoe|Clcn5|Aif1|Hap1|Gria2|Ppp3r1|Gria1|Calm2|Cltc|Ezr|Arc|Tgm2|Anxa2|Actn4|Grb2|Rab1a|Rack1|Lgals3|Stx1a|Necab2|Anxa11|Apoc2|Gsn|Ap2a1|Ahi1|Mctp1|Snx18|Ubqln2|Jmjd6|IgG-2a|Thbs1|Iqsec1
GO:0051259	protein complex oligomerization	-11	3	8.1	Alb|Aldoc|Cat|Grin1|Grin2b|Hbb|Slc4a1|Clu|Glul|Th|Aqp4|Atp5if1|Dpysl3|Pkm|Anxa5|Syt1|Apoe|Kcnb1|Adcy8|Slc1a2|Homer1|Gria2|Pcbd1|Arc|Tgm2|Anxa2|Gpx3|Kcna6|Hist1h4b|Pfkm|Prkaa1|Grb2|Mif|Rack1|C9|Eef1a1|Hba-a1|Hist1h4m|Clpp|Clybl|Ripor2|Hba-a2|Jmjd6|Col6a2|Brk1|Grhpr|Hist4h4
GO:0043269	regulation of ion transport	-11	2.8	8	Adcyap1|Atp1a1|Atp2b2|B2m|Calm1|Calm3|Grin1|Grin2b|Grm1|Scn2a|Syt2|Tf|Thy1|Prkcb|Apoa1|Cnr1|Camk2a|Ywhaq|Syt1|Apoe|Kcnb1|F2|Dpp6|Hap1|Homer1|Homer2|Homer3|Calm2|Gnao1|Car2|Arc|Anxa2|Fxyd1|Sncg|Kcna6|Rem2|Shank1|Mif|Lgals3|Hcn3|Cntn1|Park7|Sept2|Rph3a|Syt12|Car7|Cacna2d2|Clic1|Thbs1|Shisa6|Ryr2
GO:0030193	regulation of blood coagulation	-11	8.7	11	Fgb|Fgg|Kng2|Anxa5|Apoe|F2|Anxa2|Plg|S100a9|Hrg|Serpinf2|Apoh|Serpinc1|Dmtn|Fga|Thbs1
GO:0002526	acute inflammatory response	-11	6.1	9.7	Adcyap1|C3|Hp|Serpina1|Tf|Kng2|Cnr1|Ahsg|Crp|Fn1|Ass1|F2|Itih4|Mif|S100a8|Park7|Cfh|Prcp|Serpinc1|Fga|Mug1
GO:1900046	regulation of hemostasis	-10	8.6	11	Fgb|Fgg|Kng2|Anxa5|Apoe|F2|Anxa2|Plg|S100a9|Hrg|Serpinf2|Apoh|Serpinc1|Dmtn|Fga|Thbs1
GO:0050818	regulation of coagulation	-10	8.3	10	Fgb|Fgg|Kng2|Anxa5|Apoe|F2|Anxa2|Plg|S100a9|Hrg|Serpinf2|Apoh|Serpinc1|Dmtn|Fga|Thbs1
GO:0030195	negative regulation of blood coagulation	-10	11	11	Fgb|Fgg|Kng2|Anxa5|Apoe|F2|Anxa2|Plg|Hrg|Serpinf2|Apoh|Fga|Thbs1
GO:1900047	negative regulation of hemostasis	-10	11	11	Fgb|Fgg|Kng2|Anxa5|Apoe|F2|Anxa2|Plg|Hrg|Serpinf2|Apoh|Fga|Thbs1
GO:0051650	establishment of vesicle localization	-10	4.3	8.6	Calm1|Calm3|Syt2|Prkcb|Cnr1|Camk2a|Rab3a|Syt1|Cadps|Sptbn2|Hap1|Calm2|Stx7|Actn4|Unc13a|Rab1a|Nrn1|Lin7a|Stx1a|Ndel1|Syt12|Erc2|Ahi1|Shroom2|Tfg|Ppfia2|Cplx3|Dgki
GO:0051648	vesicle localization	-10	4.1	8.5	Calm1|Calm3|Syt2|Syn1|Prkcb|Cnr1|Camk2a|Rab3a|Syt1|Cadps|Sptbn2|Hap1|Calm2|Stx7|Actn4|Unc13a|Rab1a|Nrn1|Lin7a|Stx1a|Ndel1|Syt12|Erc2|Ahi1|Shroom2|Tfg|Ppfia2|Cplx3|Dgki
GO:0006979	response to oxidative stress	-9.9	3.2	7.9	Cat|Nqo1|Gstp1|Hbb|Hp|Hspb1|Ldha|Nefh|Nefm|Slc4a1|Tpm1|Anxa1|Crp|Fn1|Cd38|Apoe|Penk|Aif1|Eef2|Gnao1|Gpx3|Prkaa1|Mif|Rack1|Rgs14|Txn1|Ptprn|Park7|Rps3|Cfh|Ercc3|Arpc2|Mpo|Meak7|Mctp1|Ndufa6|Hba-a2|Bag5|Thbs1|Impact
GO:0050819	negative regulation of coagulation	-9.9	11	11	Fgb|Fgg|Kng2|Anxa5|Apoe|F2|Anxa2|Plg|Hrg|Serpinf2|Apoh|Fga|Thbs1
GO:0006953	acute-phase response	-9.9	11	11	Hp|Serpina1|Tf|Kng2|Cnr1|Ahsg|Crp|Fn1|Ass1|F2|Itih4|Fga|Mug1
GO:0051588	regulation of neurotransmitter transport	-9.5	4.9	8.7	Calm1|Calm3|Gfap|Grm2|Syt2|Prkcb|Cnr1|Camk2a|Rab3a|Syt1|Calm2|Sncg|Unc13a|Lgals3|Nrn1|Stx1a|Sept2|Syt12|Mctp1|Ppfia2|Cplx3|Dgki|Pnkd
GO:0050808	synapse organization	-9.5	3.3	7.8	Atp2b2|C3|Grin1|Grin2b|Syn1|Rab3a|Apoe|Bsn|Sptbn2|Gap43|Pak3|Homer1|Dgkb|Arc|Synpo|Lgmn|Tuba1a|Pfn1|Sncg|Unc13a|Adgrl1|Shank1|Nrp2|Itpka|Nefl|Kalrn|Rph3a|Erc2|Ube2v2|Igsf21|Cacna2d2|Tanc1|Gpc4|Ppfia2|Cadm1|Shisa6|Cdkl5
GO:0045666	positive regulation of neuron differentiation	-9.5	3.3	7.8	Adcyap1|Hspb1|Syt2|Gdi1|Cnr1|Dpysl3|Crp|Fn1|Syt1|Apoe|Hap1|Pak3|Ptbp1|Unc13a|Shank1|Itpka|Mif|Nefl|Kalrn|Robo2|S100a9|Cntn1|Ndel1|Eef1a1|Ube2v2|Plxna2|Tubb2b|Hspa1b|Ap2a1|Ahi1|Sema7a|Plxnc1|Impact|Golga4|Twf2|Cpne6|Cdkl5
GO:0051640	organelle localization	-9.3	2.9	7.5	Alb|Calm1|Calm3|Ncam1|Nefh|Syt2|Syn1|Prkcb|Cnr1|Camk2a|Rab3a|Syt1|Kcnb1|Cadps|Sptbn2|Hap1|Calm2|Ezr|Stx7|Actn4|Unc13a|Rab1a|Nefl|Nrn1|Lin7a|Stx1a|Hnrnpu|Ndel1|Syt12|Erc2|Plxna2|Cdc23|Lamtor1|Ahi1|Shroom2|Tfg|Ppfia2|Map4|Borcs6|Cplx3|Mad1l1|Dgki|Tmem201
GO:0046928	regulation of neurotransmitter secretion	-9.3	5.6	8.8	Calm1|Calm3|Grm2|Syt2|Prkcb|Cnr1|Camk2a|Rab3a|Syt1|Calm2|Sncg|Unc13a|Nrn1|Stx1a|Syt12|Mctp1|Ppfia2|Cplx3|Dgki|Pnkd
GO:1990748	cellular detoxification	-9.1	6.6	9.1	Cat|Nqo1|Gstm1|Gstp1|Hbb|Hp|Apoe|Gpx3|S100a9|Txn1|S100a8|Park7|Hba-a1|Akr1b10|Mpo|Hba-a2|Prxl2b
GO:0016079	synaptic vesicle exocytosis	-9	5.4	8.6	Calm1|Calm3|Syt2|Prkcb|Cnr1|Camk2a|Rab3a|Syt1|Cadps|Sptbn2|Calm2|Stx7|Unc13a|Nrn1|Stx1a|Syt12|Erc2|Ppfia2|Cplx3|Dgki
GO:0042060	wound healing	-8.9	3.2	7.5	C3|Fgb|Fgg|Slc4a1|Tpm1|Kng2|Anxa1|Crp|Rab3a|Cd81|Pkm|Fn1|Anxa5|Apoe|F2|Gap43|Anxa2|Ninj2|Acta2|Mif|Plg|S100a9|S100a8|C9|Hrg|Serpinf2|Apoh|Prcp|Gsn|Serpinc1|Lcp1|Pf4|Dmtn|Fga|Thbs1
GO:0061041	regulation of wound healing	-8.9	5.6	8.6	Fgb|Fgg|Kng2|Anxa1|Rab3a|Anxa5|Apoe|F2|Anxa2|Acta2|Plg|S100a9|Hrg|Serpinf2|Apoh|Serpinc1|Dmtn|Fga|Thbs1
GO:0097237	cellular response to toxic substance	-8.9	3.8	7.8	Cat|Nqo1|Gstm1|Gstp1|Hbb|Hp|Hspb1|Th|Anxa1|Apoe|Sptbn2|Gpx3|Prkaa1|Mif|Rack1|S100a9|Txn1|S100a8|Park7|Rps3|Cfh|Hba-a1|Akr1b10|Arpc2|Mpo|Hba-a2|Prxl2b|Impact
GO:0099504	synaptic vesicle cycle	-8.9	4.2	8	Calm1|Calm3|Syt2|Syn1|Prkcb|Th|Cnr1|Camk2a|Rab3a|Syt1|Cadps|Bsn|Sptbn2|Calm2|Cltc|Stx7|Unc13a|Slc32a1|Nrn1|Stx1a|Syt12|Erc2|Ppfia2|Cplx3|Dgki
GO:0099003	vesicle-mediated transport in synapse	-8.9	4.1	7.9	Calm1|Calm3|Syt2|Prkcb|Cnr1|Camk2a|Rab3a|Syt1|Cadps|Sptbn2|Hap1|Ppp3r1|Calm2|Cltc|Arc|Stx7|Unc13a|Nrn1|Lin7a|Stx1a|Syt12|Erc2|Ppfia2|Cplx3|Iqsec1|Dgki
GO:0050769	positive regulation of neurogenesis	-8.8	2.9	7.3	Adcyap1|Gfap|Grin1|Hspb1|Syt2|Tf|Gdi1|Cnr1|Dpysl3|Crp|Fn1|Syt1|Apoe|Hap1|Pak3|Ptbp1|Unc13a|Shank1|Itpka|Mif|Nefl|Kalrn|Robo2|S100a9|Rgs14|Cntn1|Ndel1|Eef1a1|Ube2v2|Plxna2|Tubb2b|Hspa1b|Ap2a1|Ahi1|Sema7a|Plxnc1|Impact|Golga4|Twf2|Cpne6|Cdkl5
GO:0007596	blood coagulation	-8.7	5.2	8.3	C3|Fgb|Fgg|Slc4a1|Kng2|Anxa5|Apoe|F2|Anxa2|Plg|S100a9|C9|Hrg|Serpinf2|Apoh|Serpinc1|Pf4|Dmtn|Fga|Thbs1
GO:0097305	response to alcohol	-8.7	3.2	7.4	Adcyap1|Cat|Nqo1|Grin1|Grin2b|Gstm1|Gstp1|Serpina1|Prkcb|Th|Cnr1|Crp|Fn1|Got2|Apoe|Sptbn2|Penk|Adcy8|Pdia3|Eef2|Hmgcs1|Calm2|Gpx3|Ctsb|Prkaa1|Rpl10a|Nefl|S100a9|S100a8|Igfbp7|Hspa1b|Gsn|Arpc2|Fga
GO:0007599	hemostasis	-8.6	5.1	8.2	C3|Fgb|Fgg|Slc4a1|Kng2|Anxa5|Apoe|F2|Anxa2|Plg|S100a9|C9|Hrg|Serpinf2|Apoh|Serpinc1|Pf4|Dmtn|Fga|Thbs1
GO:1903034	regulation of response to wounding	-8.6	4.8	8.1	Fgb|Fgg|Kng2|Anxa1|Rab3a|Anxa5|Apoe|F2|Anxa2|Acta2|Mif|Plg|S100a9|Ndel1|Hrg|Serpinf2|Apoh|Serpinc1|Dmtn|Fga|Thbs1
GO:0010720	positive regulation of cell development	-8.6	2.7	7	Adcyap1|Gfap|Grin1|Hspb1|Syt2|Tf|Apoa1|Gdi1|Cnr1|Dpysl3|Crp|Fn1|Syt1|Apoe|Hap1|Pak3|Ptbp1|Unc13a|Shank1|Itpka|Mif|Nefl|Kalrn|Robo2|S100a9|Rgs14|Cntn1|Ndel1|Eef1a1|Ube2v2|Plxna2|Tubb2b|Hspa1b|Arpc2|Ap2a1|Ahi1|Sema7a|Dmtn|Plxnc1|Impact|Golga4|Twf2|Cpne6|Cdkl5
GO:0098754	detoxification	-8.5	6	8.5	Cat|Nqo1|Gstm1|Gstp1|Hbb|Hp|Apoe|Gpx3|S100a9|Txn1|S100a8|Park7|Hba-a1|Akr1b10|Mpo|Hba-a2|Prxl2b
GO:0000302	response to reactive oxygen species	-8.5	3.8	7.6	Cat|Nqo1|Gstp1|Hbb|Hp|Hspb1|Ldha|Slc4a1|Tpm1|Anxa1|Crp|Fn1|Eef2|Gnao1|Prkaa1|Mif|Rack1|Txn1|Ptprn|Park7|Rps3|Cfh|Arpc2|Mpo|Hba-a2|Thbs1|Impact
GO:0072347	response to anesthetic	-8.4	5.6	8.3	Grin1|Grin2b|Ncam1|Nefh|Slc4a1|Cnr1|Got2|Penk|Adcy8|Aif1|Homer1|Homer2|Gria1|Gnao1|Sncg|Kalrn|Hsp90aa1|Fga
GO:0043434	response to peptide hormone	-8.4	2.9	7.1	Cat|Got1|Grin2b|Gstp1|Hp|Hspb1|Prkcb|Th|Bsg|Ahsg|Anxa1|Camk2a|Pkm|Fn1|Anxa5|Ass1|Got2|Apoe|Adcy8|F2|Vgf|Gria1|Car2|Ctsb|Nucks1|Prkaa1|Grb2|Mif|Nefl|Ptpre|Ptprn|Ndel1|Kiaa0408L|Rarres2|Meak7|Fga|Srsf4|Rangap1|Ybx1
GO:0050817	coagulation	-8.4	5	8.1	C3|Fgb|Fgg|Slc4a1|Kng2|Anxa5|Apoe|F2|Anxa2|Plg|S100a9|C9|Hrg|Serpinf2|Apoh|Serpinc1|Pf4|Dmtn|Fga|Thbs1
GO:0009410	response to xenobiotic stimulus	-8.4	3.3	7.3	Calm1|Calm3|Grin1|Grin2b|Gsta1|Gstm1|Gstp1|Ncam1|Nefh|Prkcb|Th|Cnr1|Ass1|Got2|Penk|Adcy8|Aif1|Homer1|Homer2|Pde1b|Gria1|Calm2|Gnao1|Sncg|Prkaa1|Kalrn|Txn1|Hnrnpu|Hsp90aa1|Rgs17|Fga|Ryr2
GO:0051656	establishment of organelle localization	-8.4	3	7.1	Calm1|Calm3|Nefh|Syt2|Prkcb|Cnr1|Camk2a|Rab3a|Syt1|Cadps|Sptbn2|Hap1|Calm2|Ezr|Stx7|Actn4|Unc13a|Rab1a|Nefl|Nrn1|Lin7a|Stx1a|Hnrnpu|Ndel1|Syt12|Erc2|Cdc23|Ahi1|Shroom2|Tfg|Ppfia2|Map4|Cplx3|Mad1l1|Dgki|Tmem201
GO:0017158	regulation of calcium ion-dependent exocytosis	-8.4	5.2	8.2	Calm1|Calm3|Syt2|Prkcb|Cnr1|Camk2a|Rab3a|Syt1|Kcnb1|Cadps|Sptbn2|Calm2|Unc13a|Nrn1|Stx1a|Syt12|Ppfia2|Cplx3|Dgki
GO:0097479	synaptic vesicle localization	-8.4	4.5	7.9	Calm1|Calm3|Syt2|Syn1|Prkcb|Cnr1|Camk2a|Rab3a|Syt1|Cadps|Sptbn2|Calm2|Stx7|Unc13a|Nrn1|Lin7a|Stx1a|Syt12|Erc2|Ppfia2|Cplx3|Dgki
GO:0051258	protein polymerization	-8.3	3.8	7.5	Fgb|Fgg|Tpm1|Crp|Sptbn2|Stmn1|Aif1|Pak3|Pfn1|Grb2|Gmfb|Gda|Nefl|Rps3|Ndel1|Inpp5j|Mx2|Hspa1b|Gsn|Hsp90aa1|Arpc2|Sptb|Nav3|Fga|Brk1|Twf2
GO:0017156	calcium ion regulated exocytosis	-8.2	4.6	7.8	Calm1|Calm3|Syt2|Prkcb|Cnr1|Camk2a|Rab3a|Syt1|Kcnb1|Cadps|Sptbn2|Calm2|Stx7|Unc13a|Nrn1|Stx1a|Syt12|Erc2|Ppfia2|Cplx3|Dgki
GO:0045471	response to ethanol	-8.1	4	7.6	Adcyap1|Cat|Nqo1|Grin1|Grin2b|Gstm1|Gstp1|Prkcb|Th|Cnr1|Crp|Got2|Apoe|Sptbn2|Penk|Pdia3|Eef2|Ctsb|Prkaa1|Rpl10a|S100a9|S100a8|Hspa1b|Gsn
GO:0017157	regulation of exocytosis	-8.1	3.9	7.5	Calm1|Calm3|Fgb|Fgg|Ncam1|Syt2|Prkcb|Cnr1|Anxa1|Camk2a|Rab3a|Syt1|Kcnb1|Cadps|Sptbn2|Hap1|Calm2|Unc13a|Nrn1|Stx1a|Syt12|Fga|Ppfia2|Cplx3|Dgki
GO:0048489	synaptic vesicle transport	-8.1	4.5	7.7	Calm1|Calm3|Syt2|Prkcb|Cnr1|Camk2a|Rab3a|Syt1|Cadps|Sptbn2|Calm2|Stx7|Unc13a|Nrn1|Lin7a|Stx1a|Syt12|Erc2|Ppfia2|Cplx3|Dgki
GO:0097480	establishment of synaptic vesicle localization	-8.1	4.5	7.7	Calm1|Calm3|Syt2|Prkcb|Cnr1|Camk2a|Rab3a|Syt1|Cadps|Sptbn2|Calm2|Stx7|Unc13a|Nrn1|Lin7a|Stx1a|Syt12|Erc2|Ppfia2|Cplx3|Dgki
GO:0098869	cellular oxidant detoxification	-8	6.5	8.5	Cat|Nqo1|Gstp1|Hbb|Hp|Apoe|Gpx3|S100a9|Txn1|S100a8|Park7|Hba-a1|Mpo|Hba-a2|Prxl2b
GO:0061045	negative regulation of wound healing	-8	7.7	8.8	Fgb|Fgg|Kng2|Anxa5|Apoe|F2|Anxa2|Plg|Hrg|Serpinf2|Apoh|Fga|Thbs1
GO:0032386	regulation of intracellular transport	-8	3	6.9	Calm1|Calm3|Nefh|Syt2|Prkcb|Gdi1|Cnr1|Atp5if1|Camk2a|Rab3a|Cd81|Syt1|Kcnb1|Hap1|Calm2|Ezr|Anxa2|Unc13a|Prkaa1|Msn|Nrn1|Stx1a|Txn1|Park7|Ndel1|Bag3|Arpc2|Lcp1|Dmtn|Sar1a|Ppfia2|Rangap1|Cplx3|Dgki
GO:0030162	regulation of proteolysis	-7.9	2.5	6.6	C3|Grin1|Grin2b|Mbp|Serpina1|Clu|Kng2|Ahsg|Ambp|Atp5if1|Fn1|Apoe|F2|Glg1|Itih4|Anxa2|Lgmn|Sgta|Rack1|S100a9|S100a8|Park7|Rps3|Cfh|Hrg|Pzp|Ctsz|Camk2n1|Serpinf2|Ube2v2|Serpinb1a|Hspa1b|Gsn|LOC299282|Ngp|Cyfip2|Serpinc1|Itih1|Usp13|Ubqln2|Usp7|Bag5|Thbs1|Mug1|Itih2|LOC108348172
GO:0051962	positive regulation of nervous system development	-7.9	2.6	6.7	Adcyap1|Gfap|Grin1|Hspb1|Syt2|Tf|Gdi1|Cnr1|Dpysl3|Crp|Fn1|Syt1|Apoe|Hap1|Pak3|Ptbp1|Unc13a|Adgrl1|Shank1|Itpka|Mif|Nefl|Kalrn|Robo2|S100a9|Rgs14|Cntn1|Ndel1|Eef1a1|Ube2v2|Plxna2|Tubb2b|Hspa1b|Ap2a1|Ahi1|Sema7a|Plxnc1|Impact|Golga4|Twf2|Cpne6|Cdkl5
GO:0022604	regulation of cell morphogenesis	-7.7	2.8	6.8	Grin1|Mbp|Nefm|Syt2|Thy1|Tpm1|Apoa1|Gdi1|Anxa1|Fn1|Syt1|Apoe|F2|Pak3|Ezr|Arc|Actn4|Unc13a|Msn|Itpka|Nefl|Kalrn|Robo2|Ndel1|Spta1|Plxna2|Tubb2b|Arpc2|Rhog|Sema7a|Dmtn|Plxnc1|Golga4|Twf2|Cpne6|Cdkl5
GO:0043279	response to alkaloid	-7.7	4.5	7.5	Grin1|Grin2b|Ncam1|Nefh|Th|Cnr1|Got2|Penk|Adcy8|Aif1|Homer1|Homer2|Gria1|Gnao1|Sncg|Prkaa1|Kalrn|Hsp90aa1|Fga|Ryr2
GO:0048812	neuron projection morphogenesis	-7.6	2.6	6.5	Grin1|Mbp|Ncam1|Nefh|Nefm|Syt2|Thy1|Clu|Gdi1|Bsg|Adarb1|Camk2a|Rab3a|Fn1|Syt1|Apoe|Stmn1|Gap43|Pak3|Arc|Unc13a|Dpysl5|Shank1|Nrp2|Itpka|Nefl|Dclk1|Nrn1|Kalrn|Robo2|Ndel1|Plxna2|Tubb2b|Hsp90aa1|Cyfip2|Sema7a|Plxnc1|Impact|Golga4|Twf2|Cpne6|Cdkl5
GO:0072376	protein activation cascade	-7.6	7.2	8.4	C3|Fgb|Fgg|Kng2|Crp|C9|Cfh|Apoh|Prcp|Cfb|Serpinc1|Fga|IgG-2a
GO:1901652	response to peptide	-7.6	2.6	6.5	Cat|Got1|Grin1|Grin2b|Gstp1|Hp|Hspb1|Prkcb|Th|Bsg|Ahsg|Anxa1|Camk2a|Pkm|Fn1|Anxa5|Ass1|Got2|Apoe|Adcy8|F2|Vgf|Gria1|Car2|Lgmn|Ctsb|Nucks1|Prkaa1|Grb2|Mif|Nefl|Ptpre|Ptprn|Ndel1|Kiaa0408L|Rarres2|Meak7|Fga|Srsf4|Rangap1|Ybx1
GO:0048167	regulation of synaptic plasticity	-7.5	3.4	7	Atp2b2|Gfap|Grin1|Grin2b|Camk2a|Rab3a|Cd38|Apoe|Kcnb1|Adcy8|Vgf|Gria1|Arc|Synpo|Lgmn|Nrgn|Unc13a|Shank1|Itpka|Kalrn|Rgs14|Calb2|Syt12|Sorcs3|Mctp1|Shisa6|Dgki
GO:0060359	response to ammonium ion	-7.5	4.4	7.4	Grin1|Grin2b|Ncam1|Nefh|Cnr1|Ass1|Got2|Penk|Adcy8|Aif1|Homer1|Homer2|Gria1|Gnao1|Sncg|Kalrn|Hcn3|Hsp90aa1|Ly6h|Fga
GO:0051051	negative regulation of transport	-7.5	2.7	6.5	Adcyap1|Calm1|Calm3|Prkcb|Apoa1|Slc25a5|Gdi1|Cnr1|Anxa1|Ywhaq|Fn1|Anxa5|Apoe|Kcnb1|Calm2|Gnao1|Ezr|Rem2|Rack1|Lgals3|Kalrn|Txn1|Park7|Necab2|Mx2|Serpinb1a|Apoc2|Bag3|Hspa1b|Ahi1|Mctp1|Ubqln2|Dmtn|Sar1a|Rangap1|Thbs1|Pnkd
GO:0072657	protein localization to membrane	-7.4	2.7	6.5	Calm1|Calm3|Grin1|Grin2b|Grm1|Slc4a1|Thy1|Gdi1|Bsg|Camk2a|Rab3a|Cd81|Apoe|Kcnb1|Dpp6|Calm2|Cltc|Ezr|Anxa2|Sec23a|Stx7|Sgta|Sec61a1|Rack1|Lgals3|Kalrn|Lin7a|Stx1a|Necab2|Gsn|Hsp90aa1|Arpc2|Rhog|Gpc4|Dmtn|Shisa6|Golga4
GO:1903827	regulation of cellular protein localization	-7.4	2.8	6.6	Grm1|Glul|Gdi1|Atp5if1|Camk2a|Cd81|Kcnb1|F2|Dpp6|Cltc|Ezr|Stx7|Prkaa1|Msn|Rack1|Lgals3|Dclk1|Kalrn|Txn1|Park7|Ndel1|Necab2|Cct6a|Bag3|Cct3|Gsn|Hsp90aa1|Arpc2|Lcp1|Ripor2|Meak7|Rhog|Gpc4|Dmtn|Rangap1|Shisa6
GO:0120039	plasma membrane bounded cell projection morphogenesis	-7.4	2.5	6.4	Grin1|Mbp|Ncam1|Nefh|Nefm|Syt2|Thy1|Clu|Gdi1|Bsg|Adarb1|Camk2a|Rab3a|Fn1|Syt1|Apoe|Stmn1|Gap43|Pak3|Arc|Unc13a|Dpysl5|Shank1|Nrp2|Itpka|Nefl|Dclk1|Nrn1|Kalrn|Robo2|Ndel1|Plxna2|Tubb2b|Hsp90aa1|Cyfip2|Sema7a|Plxnc1|Impact|Golga4|Twf2|Cpne6|Cdkl5
GO:0051260	protein homooligomerization	-7.4	3.1	6.7	Aldoc|Cat|Clu|Glul|Th|Aqp4|Atp5if1|Dpysl3|Pkm|Anxa5|Syt1|Apoe|Kcnb1|Adcy8|Slc1a2|Pcbd1|Arc|Tgm2|Gpx3|Kcna6|Pfkm|Mif|Rack1|C9|Eef1a1|Clpp|Clybl|Ripor2|Jmjd6|Brk1
GO:0048858	cell projection morphogenesis	-7.3	2.5	6.3	Grin1|Mbp|Ncam1|Nefh|Nefm|Syt2|Thy1|Clu|Gdi1|Bsg|Adarb1|Camk2a|Rab3a|Fn1|Syt1|Apoe|Stmn1|Gap43|Pak3|Arc|Unc13a|Dpysl5|Shank1|Nrp2|Itpka|Nefl|Dclk1|Nrn1|Kalrn|Robo2|Ndel1|Plxna2|Tubb2b|Hsp90aa1|Cyfip2|Sema7a|Plxnc1|Impact|Golga4|Twf2|Cpne6|Cdkl5
GO:0042542	response to hydrogen peroxide	-7.3	4.3	7.2	Cat|Nqo1|Hbb|Hp|Hspb1|Ldha|Slc4a1|Anxa1|Eef2|Gnao1|Prkaa1|Mif|Rack1|Txn1|Park7|Rps3|Cfh|Arpc2|Hba-a2|Impact
GO:0051917	regulation of fibrinolysis	-7.1	23	11	Anxa2|Plg|Hrg|Serpinf2|Apoh|Thbs1
GO:0071248	cellular response to metal ion	-7.1	3.8	6.9	B2m|Nqo1|Grin1|Grin2b|Syt2|Tf|Th|Crp|Fn1|Anxa5|Syt1|Adcy8|Lgmn|Prkaa1|Hrg|Syt12|Gsn|Tph2|Dmtn|Cpne7|Cpne4|Cpne6
GO:0030194	positive regulation of blood coagulation	-7.1	13	9.6	F2|Plg|S100a9|Hrg|Serpinf2|Apoh|Dmtn|Thbs1
GO:1900048	positive regulation of hemostasis	-7.1	13	9.6	F2|Plg|S100a9|Hrg|Serpinf2|Apoh|Dmtn|Thbs1
GO:0043254	regulation of protein complex assembly	-7.1	2.9	6.4	Alb|Ncam1|Tpm1|Clu|Rab3a|Apoe|Sptbn2|Stmn1|Pak3|Pfn1|Unc13a|Prkaa1|Grb2|Msn|Gmfb|Rack1|Gda|Stx1a|Rps3|Hrg|Inpp5j|Hspa1b|Gsn|Hsp90aa1|Arpc2|Lcp1|Sptb|Nav3|Sar1a|Impact|Brk1|Twf2
GO:0090066	regulation of anatomical structure size	-7	2.6	6.3	Adcyap1|Alb|Atp2b2|Fgb|Fgg|Nefm|Tpm1|Kng2|Gdi1|Aqp4|Crp|Fn1|Cd38|Apoe|Sptbn2|Pak3|Ezr|Pfn1|Grb2|Msn|Acta2|Gmfb|Nefl|Ndel1|Serpinf2|Gsn|Hsp90aa1|Arpc2|Rap1gap2|Sptb|Sema7a|Shroom2|Fga|Golga4|Brk1|Twf2|Cdkl5
GO:0097435	supramolecular fiber organization	-7	2.5	6.2	Gfap|Nefh|Nefm|Tf|Tpm1|Clu|Apoa1|Dpysl3|Apoe|Sptbn2|Stmn1|Aif1|Pak3|Ezr|Anxa2|Synpo|Actn4|Pfn1|Shank1|Grb2|Gmfb|Gda|Nefl|Cap2|Rps3|Ndel1|Inpp5j|Serpinf2|Hspa1b|Gsn|Arpc2|Gdpd2|Lcp1|Rhog|Sptb|Nav3|Shroom2|Dmtn|Krt2|Brk1|Twf2
GO:2000300	regulation of synaptic vesicle exocytosis	-7	5.5	7.5	Calm1|Calm3|Syt2|Prkcb|Cnr1|Camk2a|Rab3a|Syt1|Calm2|Unc13a|Nrn1|Stx1a|Ppfia2|Cplx3|Dgki
GO:0051186	cofactor metabolic process	-7	2.8	6.3	Aldoc|Cat|Got1|Gsta1|Gstm1|Gstp1|Hbb|Hp|Ldha|Slc4a1|Atp5if1|Pkm|Got2|Hmgcs1|Pcbd1|Hpx|Gpd1|Gpx3|Pfkm|Prkaa1|Mif|Park7|Hba-a1|Ppox|Spta1|Blvrb|Akr1b10|Dld|Mpo|Clybl|Sptb|Hba-a2|Ogdh|Ndufa9
GO:0006887	exocytosis	-7	3.1	6.5	Calm1|Calm3|Fgb|Fgg|Ncam1|Syt2|Prkcb|Cnr1|Anxa1|Camk2a|Rab3a|Syt1|Kcnb1|Cadps|Sptbn2|Hap1|Calm2|Stx7|Unc13a|Nrn1|Lin7a|Stx1a|Syt12|Erc2|Dmtn|Fga|Ppfia2|Cplx3|Dgki
GO:0032990	cell part morphogenesis	-6.9	2.4	6.1	Grin1|Mbp|Ncam1|Nefh|Nefm|Syt2|Thy1|Clu|Gdi1|Bsg|Adarb1|Camk2a|Rab3a|Fn1|Syt1|Apoe|Stmn1|Gap43|Pak3|Arc|Unc13a|Dpysl5|Shank1|Nrp2|Itpka|Nefl|Dclk1|Nrn1|Kalrn|Robo2|Ndel1|Plxna2|Tubb2b|Hsp90aa1|Cyfip2|Sema7a|Plxnc1|Impact|Golga4|Twf2|Cpne6|Cdkl5
GO:0061564	axon development	-6.9	2.7	6.3	Grin1|Mbp|Ncam1|Nefh|Nefm|Thy1|Apoa1|Gdi1|Bsg|Cnr1|Adarb1|Rab3a|Fn1|Apoe|Stmn1|Gap43|Pak3|Dpysl5|Nrp2|Mif|Nefl|Dclk1|Kalrn|Robo2|Ndel1|Plxna2|Tubb2b|Hsp90aa1|Cyfip2|Sema7a|Plxnc1|Golga4|Twf2|Cdkl5
GO:0050806	positive regulation of synaptic transmission	-6.8	3.4	6.6	Adcyap1|Gfap|Grin1|Grin2b|Syt2|Glul|Cnr1|Syt1|Apoe|Adcy8|Hap1|Gria2|Gria1|Car2|Arc|Lgmn|Nrgn|Unc13a|Shank1|Kalrn|Rgs14|Stx1a|Calb2|Syt12|Car7
GO:0048678	response to axon injury	-6.8	5.3	7.4	Gstm1|Ncam1|Nefh|Nefm|Apoa1|Dpysl3|Apoe|Gap43|Aif1|Lgals1|Mif|Nefl|Txn1|Ndel1|Rangap1
GO:0099173	postsynapse organization	-6.8	4	6.8	Grin1|Grin2b|Apoe|Sptbn2|Gap43|Pak3|Homer1|Dgkb|Arc|Lgmn|Shank1|Nrp2|Itpka|Nefl|Kalrn|Rph3a|Tanc1|Cadm1|Shisa6|Cdkl5
GO:0031639	plasminogen activation	-6.8	12	9.2	Fgb|Fgg|Anxa2|Ctsz|Serpinf2|Apoh|Fga|Thbs1
GO:0051918	negative regulation of fibrinolysis	-6.8	30	12	Plg|Hrg|Serpinf2|Apoh|Thbs1
GO:0002790	peptide secretion	-6.8	2.5	6.1	Adcyap1|Fgb|Fgg|Mbp|Glul|Apoa1|Ncl|Cnr1|Anxa1|Crp|Rab3a|Fn1|Cd38|Anxa5|Apoe|Kcnb1|Adcy8|Aif1|Vgf|Ptbp1|Ptprn2|Ezr|Sncg|Pfkm|Mif|Rab1a|Kalrn|Chi3l1|S100a9|Stx1a|S100a8|Ptprn|Park7|Serpinb1a|Ahi1|Olfm2|Dmtn|Fga|Cadm1|Cplx3
GO:1902803	regulation of synaptic vesicle transport	-6.7	5.2	7.3	Calm1|Calm3|Syt2|Prkcb|Cnr1|Camk2a|Rab3a|Syt1|Calm2|Unc13a|Nrn1|Stx1a|Ppfia2|Cplx3|Dgki
GO:0031099	regeneration	-6.7	3.3	6.5	Aldoc|Gfap|Gstp1|Hp|Ncam1|Nefh|Nefm|Thy1|Apoa1|Ncl|Ahsg|Anxa1|Cd81|Pkm|Apoe|Gap43|Ninj2|Mif|Nefl|Plg|Ndel1|Apoh|Gsn|Lcp1|Fga
GO:1903035	negative regulation of response to wounding	-6.7	6.1	7.6	Fgb|Fgg|Kng2|Anxa5|Apoe|F2|Anxa2|Plg|Hrg|Serpinf2|Apoh|Fga|Thbs1
GO:0010770	positive regulation of cell morphogenesis involved in differentiation	-6.7	4.1	6.8	Apoa1|Gdi1|Fn1|Apoe|Pak3|Itpka|Nefl|Kalrn|Robo2|Ndel1|Plxna2|Tubb2b|Arpc2|Sema7a|Dmtn|Plxnc1|Golga4|Twf2|Cdkl5
GO:0050820	positive regulation of coagulation	-6.7	12	9	F2|Plg|S100a9|Hrg|Serpinf2|Apoh|Dmtn|Thbs1
GO:0098693	regulation of synaptic vesicle cycle	-6.6	4.5	6.9	Calm1|Calm3|Syt2|Syn1|Prkcb|Cnr1|Camk2a|Rab3a|Syt1|Bsn|Calm2|Unc13a|Nrn1|Stx1a|Ppfia2|Cplx3|Dgki
GO:0006898	receptor-mediated endocytosis	-6.6	3.7	6.6	B2m|C3|Tf|Clu|Cd81|Apoe|Hap1|Gria2|Ppp3r1|Gria1|Cltc|Ezr|Arc|Anxa2|Grb2|Necab2|Apoc2|Ap2a1|Ahi1|Ubqln2|Iqsec1
GO:0035249	synaptic transmission, glutamatergic	-6.5	5.4	7.2	Adcyap1|Grin1|Grm1|Grm2|Glul|Cnr1|Syt1|Homer1|Gria2|Gria1|Unc13a|Shank1|Kalrn|Dgki
GO:0031345	negative regulation of cell projection organization	-6.5	3.8	6.6	B2m|Gfap|Grin2b|Mbp|Thy1|Gdi1|Dpysl3|Cd38|Apoe|Ntm|Lgals1|Nr2f1|Hrg|Inpp5j|Ctsz|Rap1gap2|Rtn4rl2|Sema7a|Bag5|Map4
GO:0051345	positive regulation of hydrolase activity	-6.5	2.4	5.9	Adcyap1|Calm1|Calm3|Grin1|Grin2b|Mbp|Thy1|Tpm1|Apoa1|Gdi1|Rab3a|Fn1|Calm2|Gnao1|Sec23a|Lgmn|Pfn1|Rack1|Kalrn|S100a9|Rgs14|S100a8|Hnrnpu|Rps3|Ndel1|Adap1|Apoh|Apoc2|Hspa1b|Gsn|Cyfip2|Rap1gap2|Rhog|Snx18|Arhgap32|Rangap1|Iqsec1|Ryr2|Cdkl5
GO:0007610	behavior	-6.5	2.3	5.9	Adcyap1|Alb|Atp2b2|Grin1|Grin2b|Grm1|Ncam1|Scn2a|Th|Cnr1|Adarb1|Apoe|Sptbn2|Penk|Adcy8|Slc1a2|Homer1|Homer2|Pde1b|Gria1|Gnao1|Arc|Synpo|Lgmn|Sncg|Nrgn|Prkaa1|Shank1|Gmfb|Mif|Kalrn|Rgs14|Park7|Sorcs3|Ahi1|Tanc1|Olfm2|Cend1|Fga|Gaa|Thbs1|Dgki
GO:0007409	axonogenesis	-6.4	2.8	6	Grin1|Mbp|Ncam1|Nefh|Nefm|Thy1|Gdi1|Bsg|Adarb1|Rab3a|Fn1|Apoe|Stmn1|Gap43|Pak3|Dpysl5|Nrp2|Nefl|Dclk1|Kalrn|Robo2|Ndel1|Plxna2|Tubb2b|Hsp90aa1|Cyfip2|Sema7a|Plxnc1|Golga4|Twf2|Cdkl5
GO:0052548	regulation of endopeptidase activity	-6.4	2.9	6.1	C3|Grin1|Grin2b|Mbp|Serpina1|Kng2|Ahsg|Ambp|Itih4|Lgmn|Rack1|S100a9|S100a8|Park7|Rps3|Hrg|Pzp|Serpinf2|Serpinb1a|Gsn|LOC299282|Ngp|Cyfip2|Serpinc1|Itih1|Thbs1|Mug1|Itih2|LOC108348172
GO:0030100	regulation of endocytosis	-6.4	3.3	6.3	B2m|C3|Calm1|Calm3|Tf|Clu|Apoa1|Ahsg|Apoe|Hap1|Ppp3r1|Calm2|Arc|Anxa2|Actn4|Rack1|Lgals3|Necab2|Apoc2|Ap2a1|Ahi1|Mctp1|Ubqln2|Iqsec1
GO:0140029	exocytic process	-6.4	5.7	7.2	Ncam1|Syt2|Camk2a|Rab3a|Syt1|Kcnb1|Cadps|Sptbn2|Unc13a|Stx1a|Erc2|Dmtn|Cplx3
GO:1905475	regulation of protein localization to membrane	-6.4	3.9	6.6	Grm1|Gdi1|Camk2a|Cd81|Kcnb1|Dpp6|Cltc|Ezr|Stx7|Rack1|Lgals3|Kalrn|Necab2|Gsn|Arpc2|Rhog|Gpc4|Dmtn|Shisa6
GO:0061024	membrane organization	-6.3	2.4	5.8	C3|Calm1|Calm3|Mbp|Slc4a1|Syt2|Clu|Slc25a5|Anxa1|Atp5if1|Camk2a|Rab3a|Syt1|Apoe|Aif1|Calm2|Anxa2|Sec23a|Stx7|Sgta|Rab1a|S100a9|Stx1a|Ndel1|Mx2|Spta1|Hspa1b|Gsn|Hsp90aa1|Snx18|Sec22b|Sptb|Tfg|Sar1a|IgG-2a|Thbs1|Shisa6|Cplx3|Tmem201
GO:0048667	cell morphogenesis involved in neuron differentiation	-6.3	2.5	5.8	Atp2b2|Grin1|Mbp|Ncam1|Nefh|Nefm|Thy1|Gdi1|Bsg|Adarb1|Camk2a|Rab3a|Fn1|Apoe|Stmn1|Gap43|Pak3|Arc|Dpysl5|Shank1|Nrp2|Itpka|Nefl|Dclk1|Kalrn|Robo2|Ndel1|Plxna2|Tubb2b|Hsp90aa1|Cyfip2|Ripor2|Sema7a|Plxnc1|Golga4|Twf2|Cdkl5
GO:0090087	regulation of peptide transport	-6.3	2.3	5.7	Adcyap1|Fgb|Fgg|Mbp|Glul|Apoa1|Ncl|Gdi1|Cnr1|Anxa1|Atp5if1|Crp|Cd81|Fn1|Cd38|Anxa5|Apoe|Kcnb1|Adcy8|Aif1|Ptbp1|Car2|Ezr|Pfkm|Prkaa1|Mif|Rack1|Kalrn|S100a9|Txn1|S100a8|Park7|Ndel1|Serpinb1a|Bag3|Arpc2|Tomm70|Lcp1|Ahi1|Dmtn|Fga|Rangap1|Cadm1
GO:0009306	protein secretion	-6.3	2.5	5.8	Adcyap1|Fgb|Fgg|Mbp|Glul|Apoa1|Ncl|Cnr1|Anxa1|Crp|Rab3a|Fn1|Cd38|Anxa5|Apoe|Kcnb1|Adcy8|Aif1|Vgf|Ptbp1|Ptprn2|Ezr|Sncg|Pfkm|Mif|Rab1a|Chi3l1|Stx1a|Ptprn|Park7|Serpinb1a|Ahi1|Olfm2|Dmtn|Fga|Cadm1|Cplx3
GO:0043086	negative regulation of catalytic activity	-6.3	2.3	5.7	Adcyap1|C3|Nqo1|Gstp1|Hp|Hspb1|Serpina1|Thy1|Kng2|Apoa1|Cnr1|Adarb1|Ahsg|Ambp|Anxa1|Atp5if1|Apoe|Ptprn2|Cnn3|Itih4|Anxa2|Rack1|Rgs14|Hnrnpu|Park7|Hrg|Gpsm1|Pzp|Camk2n1|Serpinf2|Serpinb1a|Apoc2|LOC299282|Ngp|Serpinc1|Itih1|RGD1310507|Bag5|Thbs1|Mug1|Itih2|Dgki|LOC108348172
GO:1903305	regulation of regulated secretory pathway	-6.2	3.8	6.4	Calm1|Calm3|Syt2|Prkcb|Cnr1|Camk2a|Rab3a|Syt1|Kcnb1|Cadps|Sptbn2|Calm2|Unc13a|Nrn1|Stx1a|Syt12|Ppfia2|Cplx3|Dgki
GO:0052547	regulation of peptidase activity	-6.2	2.7	5.9	C3|Grin1|Grin2b|Mbp|Serpina1|Kng2|Ahsg|Ambp|Fn1|Itih4|Lgmn|Rack1|S100a9|S100a8|Park7|Rps3|Hrg|Pzp|Serpinf2|Serpinb1a|Gsn|LOC299282|Ngp|Cyfip2|Serpinc1|Itih1|Thbs1|Mug1|Itih2|LOC108348172
GO:0048259	regulation of receptor-mediated endocytosis	-6.1	5	6.8	B2m|C3|Tf|Clu|Hap1|Ppp3r1|Arc|Anxa2|Necab2|Apoc2|Ap2a1|Ahi1|Ubqln2|Iqsec1
GO:0071241	cellular response to inorganic substance	-6.1	3.2	6.1	B2m|Nqo1|Grin1|Grin2b|Ncam1|Syt2|Tf|Th|Crp|Fn1|Anxa5|Syt1|Adcy8|Lgmn|Prkaa1|Hrg|Syt12|Gsn|Tph2|Dmtn|Cpne7|Cpne4|Thbs1|Cpne6
GO:0000904	cell morphogenesis involved in differentiation	-6.1	2.2	5.6	Atp2b2|Grin1|Mbp|Ncam1|Nefh|Nefm|Thy1|Apoa1|Gdi1|Bsg|Adarb1|Camk2a|Rab3a|Fn1|Apoe|Stmn1|Gap43|Pak3|Arc|Actn4|Dpysl5|Shank1|Nrp2|Itpka|Rab1a|Nefl|Dclk1|Kalrn|Robo2|Ndel1|Plxna2|Tubb2b|Hsp90aa1|Arpc2|Cyfip2|Ripor2|Sema7a|Dmtn|Col6a2|Plxnc1|Golga4|Twf2|Cdkl5
GO:0032355	response to estradiol	-6	3.4	6.1	C3|Cat|Nqo1|Gc|Gstp1|Nefh|Nefm|Serpina1|Th|Aqp4|Anxa1|Crp|Cd38|Ass1|Penk|Eef2|Gria1|Ntm|Mif|Hba-a2|Fga
GO:0045055	regulated exocytosis	-6	3.3	6	Calm1|Calm3|Syt2|Prkcb|Cnr1|Camk2a|Rab3a|Syt1|Kcnb1|Cadps|Sptbn2|Calm2|Stx7|Unc13a|Nrn1|Stx1a|Syt12|Erc2|Dmtn|Ppfia2|Cplx3|Dgki
GO:0050772	positive regulation of axonogenesis	-5.9	5.2	6.8	Gdi1|Fn1|Apoe|Nefl|Robo2|Ndel1|Plxna2|Tubb2b|Sema7a|Plxnc1|Golga4|Twf2|Cdkl5
GO:0032870	cellular response to hormone stimulus	-5.9	2.2	5.5	Adcyap1|Atp1a1|Fgb|Got1|Grin2b|Gstp1|Nefh|Nefm|Tf|Prkcb|Aqp4|Ephx1|Ahsg|Anxa1|Camk2a|Pkm|Fn1|Anxa5|Ass1|Adcy8|Aif1|Hmgcs1|Gria1|Car2|Ctsb|Nucks1|Prkaa1|Grb2|Msn|Nr2f1|Robo2|Ptpre|Hnrnpu|Park7|Ndel1|Igfbp7|Kiaa0408L|Prcp|Rarres2|Ly6h|Rangap1|Ybx1
GO:1990138	neuron projection extension	-5.8	3.8	6.2	Syt2|Gdi1|Fn1|Syt1|Apoe|Unc13a|Nrp2|Dclk1|Nrn1|Ndel1|Hsp90aa1|Cyfip2|Sema7a|Impact|Golga4|Twf2|Cpne6|Cdkl5
GO:0009991	response to extracellular stimulus	-5.8	2.2	5.4	Adcyap1|Alb|Cat|Nqo1|Gc|Grin1|Grin2b|Gsta1|Gstp1|Hp|Ldha|Slc4a1|Glul|Prkcb|Rbp1|Apoa1|Th|Cnr1|Pkm|Ass1|Apoe|Kcnb1|Penk|Aif1|Vgf|Pdia3|Slc1a2|Eef2|Hmgcs1|Prkaa1|Mif|Pon1|Crym|Gsn|Mpo|Serpinc1|Meak7|Ahi1|Tph2|Impact|Ryr2
GO:0010769	regulation of cell morphogenesis involved in differentiation	-5.8	3	5.8	Grin1|Mbp|Nefm|Thy1|Apoa1|Gdi1|Fn1|Apoe|Pak3|Arc|Actn4|Itpka|Nefl|Kalrn|Robo2|Ndel1|Plxna2|Tubb2b|Arpc2|Sema7a|Dmtn|Plxnc1|Golga4|Twf2|Cdkl5
GO:0051343	positive regulation of cyclic-nucleotide phosphodiesterase activity	-5.8	33	11	Calm1|Calm3|Calm2|Rack1
GO:0072378	blood coagulation, fibrin clot formation	-5.7	21	9.8	Fgb|Fgg|Apoh|Serpinc1|Fga
GO:0050878	regulation of body fluid levels	-5.7	2.8	5.7	Atp2b2|C3|Fgb|Fgg|Gc|Slc4a1|Kng2|Aqp4|Anxa5|Got2|Apoe|F2|Stmn1|Anxa2|Kalrn|Plg|S100a9|C9|Hrg|Serpinf2|Apoh|Serpinc1|Pf4|Dmtn|Fga|Thbs1
GO:0010977	negative regulation of neuron projection development	-5.7	3.9	6.2	B2m|Gfap|Mbp|Thy1|Gdi1|Dpysl3|Cd38|Apoe|Ntm|Lgals1|Nr2f1|Inpp5j|Ctsz|Rap1gap2|Rtn4rl2|Sema7a|Bag5
GO:1903036	positive regulation of response to wounding	-5.7	6	6.9	Anxa1|F2|Mif|Plg|S100a9|Ndel1|Hrg|Serpinf2|Apoh|Dmtn|Thbs1
GO:0007015	actin filament organization	-5.7	2.8	5.6	Tf|Tpm1|Apoa1|Dpysl3|Sptbn2|Stmn1|Aif1|Pak3|Ezr|Synpo|Actn4|Pfn1|Shank1|Grb2|Gmfb|Cap2|Serpinf2|Gsn|Arpc2|Gdpd2|Lcp1|Rhog|Sptb|Shroom2|Dmtn|Brk1|Twf2
GO:0031638	zymogen activation	-5.7	6.7	7.1	Fgb|Fgg|Anxa2|Lgmn|Ctsz|Serpinf2|Apoh|Cyfip2|Fga|Thbs1
GO:0014075	response to amine	-5.6	5.9	6.8	Calm1|Calm3|Grin1|Grin2b|Th|Ass1|Pde1b|Gria1|Calm2|Ctsb|Rgs17
GO:0099175	regulation of postsynapse organization	-5.6	4.6	6.3	Grin1|Grin2b|Apoe|Gap43|Pak3|Homer1|Dgkb|Arc|Nrp2|Itpka|Kalrn|Tanc1|Shisa6|Cdkl5
GO:0048168	regulation of neuronal synaptic plasticity	-5.6	5.8	6.7	Grin1|Grin2b|Camk2a|Rab3a|Vgf|Arc|Synpo|Unc13a|Kalrn|Mctp1|Shisa6
GO:0051966	regulation of synaptic transmission, glutamatergic	-5.6	5.8	6.7	Adcyap1|Grm1|Grm2|Glul|Cnr1|Syt1|Homer1|Gria2|Shank1|Kalrn|Dgki
GO:0097061	dendritic spine organization	-5.6	5.3	6.6	Grin1|Grin2b|Apoe|Pak3|Homer1|Arc|Lgmn|Shank1|Itpka|Kalrn|Rph3a|Tanc1
GO:0032101	regulation of response to external stimulus	-5.6	2.2	5.3	Adcyap1|C3|Fgb|Fgg|Grin1|Gstp1|Hspb1|Kng2|Apoa1|Cnr1|Ahsg|Anxa1|Cd81|Fn1|Anxa5|Apoe|F2|Ddt|Aif1|Tgm2|Anxa2|Lgmn|Mif|Robo2|Plg|S100a9|S100a8|Park7|Cfh|Ndel1|Hrg|Serpinf2|Apoh|Tubb2b|Rarres2|Serpinc1|Ripor2|Sema7a|Dmtn|Fga|Thbs1
GO:0045861	negative regulation of proteolysis	-5.6	2.8	5.6	C3|Serpina1|Kng2|Ahsg|Ambp|F2|Glg1|Itih4|Sgta|Park7|Hrg|Pzp|Ctsz|Camk2n1|Serpinf2|Serpinb1a|LOC299282|Ngp|Serpinc1|Itih1|Usp7|Bag5|Thbs1|Mug1|Itih2|LOC108348172
GO:0043112	receptor metabolic process	-5.5	3.6	5.9	Cd81|Apoe|Hap1|Gria2|Ppp3r1|Gria1|Cltc|Ezr|Arc|Anxa2|Lgmn|Grb2|Park7|Necab2|Lamtor1|Ahi1|Ubqln2|Iqsec1
GO:0072593	reactive oxygen species metabolic process	-5.5	3.1	5.7	Cat|Nqo1|Grin1|Gstp1|Hbb|Hp|Clu|Atp5if1|Crp|Ass1|F2|Aif1|Gpx3|Grb2|Park7|Eef1a1|Hba-a1|Prcp|Hsp90aa1|Mpo|Hba-a2|Thbs1
GO:0032535	regulation of cellular component size	-5.5	2.7	5.5	Atp2b2|Nefm|Tpm1|Gdi1|Aqp4|Fn1|Apoe|Sptbn2|Pak3|Ezr|Pfn1|Grb2|Msn|Gmfb|Nefl|Ndel1|Gsn|Hsp90aa1|Arpc2|Rap1gap2|Sptb|Sema7a|Shroom2|Golga4|Brk1|Twf2|Cdkl5
GO:0050770	regulation of axonogenesis	-5.5	3.6	5.9	Grin1|Mbp|Nefm|Thy1|Gdi1|Fn1|Apoe|Pak3|Nefl|Robo2|Ndel1|Plxna2|Tubb2b|Sema7a|Plxnc1|Golga4|Twf2|Cdkl5
GO:0032103	positive regulation of response to external stimulus	-5.5	3	5.6	C3|Hspb1|Kng2|Cnr1|Cd81|Fn1|Ddt|Aif1|Tgm2|Lgmn|Mif|Plg|S100a9|S100a8|Park7|Ndel1|Hrg|Serpinf2|Apoh|Tubb2b|Rarres2|Ripor2|Thbs1
GO:0031667	response to nutrient levels	-5.5	2.2	5.2	Adcyap1|Alb|Cat|Nqo1|Gc|Grin1|Grin2b|Gsta1|Gstp1|Hp|Ldha|Slc4a1|Glul|Prkcb|Rbp1|Apoa1|Th|Cnr1|Pkm|Ass1|Apoe|Kcnb1|Penk|Vgf|Pdia3|Eef2|Hmgcs1|Prkaa1|Mif|Pon1|Crym|Gsn|Mpo|Serpinc1|Meak7|Ahi1|Tph2|Impact|Ryr2
GO:0051262	protein tetramerization	-5.4	3.7	5.9	Aldoc|Cat|Grin1|Grin2b|Th|Aqp4|Atp5if1|Pkm|Homer1|Gria2|Pcbd1|Anxa2|Gpx3|Hist1h4b|Pfkm|Hist1h4m|Hist4h4
GO:0051668	localization within membrane	-5.4	3.7	5.9	Grin2b|Thy1|Camk2a|Cd81|Apoe|Hap1|Ppp3r1|Arc|Sec23a|Stx7|Rab1a|Kalrn|Gsn|Gpc4|Sar1a|Shisa6|Iqsec1
GO:0031102	neuron projection regeneration	-5.4	5.6	6.6	Gfap|Ncam1|Nefh|Nefm|Thy1|Apoa1|Apoe|Gap43|Mif|Nefl|Ndel1
GO:0070201	regulation of establishment of protein localization	-5.4	2.2	5.2	Fgb|Fgg|Mbp|Glul|Apoa1|Ncl|Gdi1|Cnr1|Anxa1|Atp5if1|Crp|Cd81|Fn1|Cd38|Anxa5|Apoe|Kcnb1|Adcy8|Aif1|Ptbp1|Ezr|Pfkm|Prkaa1|Mif|Rack1|Txn1|Park7|Ndel1|Cct6a|Serpinb1a|Bag3|Cct3|Arpc2|Tomm70|Lcp1|Ahi1|Dmtn|Fga|Rangap1|Cadm1
GO:0006954	inflammatory response	-5.4	2.2	5.2	Adcyap1|C3|Hp|Serpina1|Tf|Clu|Kng2|Apoa1|Cnr1|Ahsg|Anxa1|Crp|Cd81|Fn1|Ass1|Apoe|Adcy8|F2|Ddt|Aif1|Itih4|Tgm2|Mif|Chi3l1|S100a9|S100a8|Park7|Cfh|Serpinb1a|Prcp|Rarres2|Serpinc1|Sema7a|Pf4|Fga|Thbs1|Mug1
GO:0032970	regulation of actin filament-based process	-5.4	2.7	5.4	Atp1a1|Tpm1|Apoa1|Sptbn2|Stmn1|Pak3|Ezr|Fxyd1|Synpo|Pfn1|Shank1|Grb2|Acta2|Gmfb|Hrg|Serpinf2|Gsn|Arpc2|Rhog|Sptb|Shroom2|Dmtn|Brk1|Twf2|Abracl|Ryr2
GO:0042744	hydrogen peroxide catabolic process	-5.4	10	7.6	Cat|Hbb|Hp|Gpx3|Hba-a1|Mpo|Hba-a2
GO:0030029	actin filament-based process	-5.3	2.2	5.1	Atp1a1|Tf|Tpm1|Apoa1|Anxa1|Dpysl3|Sptbn2|Stmn1|Aif1|Pak3|Ezr|Cnn3|Fxyd1|Synpo|Actn4|Pfn1|Shank1|Grb2|Acta2|Gmfb|Itpka|S100a9|Cap2|Hrg|Serpinf2|Spta1|Gsn|Arpc2|Gdpd2|Lcp1|Rhog|Sptb|Shroom2|Dmtn|Brk1|Twf2|Abracl|Iqsec1|Ryr2
GO:0097066	response to thyroid hormone	-5.3	6.9	6.8	Ak2|Anxa5|F2|Anxa2|Ctsb|Txn1|Cfb|Tomm70|Fga
GO:0022406	membrane docking	-5.3	5.4	6.4	Ncam1|Camk2a|Rab3a|Syt1|Kcnb1|Sptbn2|Ezr|Stx7|Unc13a|Msn|Stx1a
GO:0043954	cellular component maintenance	-5.2	6	6.6	Grin1|Grin2b|Rab3a|Apoe|Bsn|Homer1|Itpka|Tanc1|Shroom2|Cadm1
GO:0007616	long-term memory	-5.2	7.9	7	Grin1|Grin2b|Apoe|Adcy8|Gria1|Arc|Shank1|Rgs14
GO:0106027	neuron projection organization	-5.2	4.9	6.2	Grin1|Grin2b|Apoe|Pak3|Homer1|Arc|Lgmn|Shank1|Itpka|Kalrn|Rph3a|Tanc1
GO:1902903	regulation of supramolecular fiber organization	-5.2	2.8	5.4	Tpm1|Clu|Apoa1|Apoe|Sptbn2|Stmn1|Pak3|Synpo|Pfn1|Shank1|Grb2|Gmfb|Gda|Rps3|Inpp5j|Serpinf2|Hspa1b|Gsn|Arpc2|Sptb|Nav3|Shroom2|Brk1|Twf2
GO:0030003	cellular cation homeostasis	-5.2	2.2	5.1	Adcyap1|Atp1a1|Atp2b2|Calm1|Calm3|Got1|Grin1|Grin2b|Grm1|Slc4a1|Tf|Thy1|Kng2|Prkcb|Cnr1|Cd38|Anxa5|Apoe|Adcy8|F2|Hap1|Gria1|Calm2|Car2|Tgm2|Anxa2|Hpx|Fxyd1|Synpo|Calb2|Car7|Atp6v0d1|Atp6v1g1|Ripor2|Atp6v1a|Ryr2
GO:0032271	regulation of protein polymerization	-5.2	3.4	5.6	Tpm1|Sptbn2|Stmn1|Pak3|Pfn1|Grb2|Gmfb|Gda|Rps3|Inpp5j|Hspa1b|Gsn|Hsp90aa1|Arpc2|Sptb|Nav3|Brk1|Twf2
GO:0015669	gas transport	-5.1	12	7.8	Hbb|Aqp4|Car2|Hba-a1|Hba-a2|LOC103694855
GO:1901615	organic hydroxy compound metabolic process	-5.1	2.5	5.2	Atp2b2|Cat|Gc|Got1|Ldha|Ttr|Rbp1|Apoa1|Th|Ephx1|Apoe|Ddt|Fdft1|Hmgcs1|Pde1b|Pcbd1|Gpd1|Prkaa1|Itpka|Pon1|Crym|Park7|Inpp5j|Dkk3|Akr1b10|Cyb5r1|Tph2|Sptlc2|Pnkd
GO:0030072	peptide hormone secretion	-5.1	3	5.4	Adcyap1|Fgb|Fgg|Glul|Cnr1|Anxa1|Cd38|Anxa5|Kcnb1|Adcy8|Vgf|Ptbp1|Ptprn2|Pfkm|Rab1a|Kalrn|Stx1a|Ptprn|Park7|Fga|Cplx3
GO:0071277	cellular response to calcium ion	-5.1	5.2	6.2	Syt2|Crp|Syt1|Adcy8|Lgmn|Prkaa1|Syt12|Dmtn|Cpne7|Cpne4|Cpne6
GO:0005513	detection of calcium ion	-5.1	16	8.5	Calm1|Calm3|Syt1|Calm2|Ryr2
GO:0090303	positive regulation of wound healing	-5	6.4	6.5	Anxa1|F2|Plg|S100a9|Hrg|Serpinf2|Apoh|Dmtn|Thbs1
GO:0017144	drug metabolic process	-5	2.1	4.9	Adcyap1|Ak2|Aldoc|Cat|Hbb|Hp|Ldha|Slc4a1|Clu|Th|Atp5if1|Crp|Pkm|Ass1|Aif1|Pde1b|Pcbd1|Gpd1|Gpx3|Pfkm|Prkaa1|Mif|Park7|Dkk3|Cox5a|Hba-a1|Ogdhl|Ndufv1|Hspa1b|Akr1b10|Dld|Hsp90aa1|Mpo|Clybl|Nanp|Hba-a2|Ogdh|Atp6v1a|Pnkd
GO:0051223	regulation of protein transport	-5	2.1	4.9	Fgb|Fgg|Mbp|Glul|Apoa1|Ncl|Gdi1|Cnr1|Anxa1|Atp5if1|Crp|Cd81|Fn1|Cd38|Anxa5|Apoe|Kcnb1|Adcy8|Aif1|Ptbp1|Ezr|Pfkm|Prkaa1|Mif|Rack1|Txn1|Park7|Ndel1|Serpinb1a|Bag3|Arpc2|Tomm70|Lcp1|Ahi1|Dmtn|Fga|Rangap1|Cadm1
GO:0097062	dendritic spine maintenance	-5	11	7.6	Grin1|Grin2b|Apoe|Homer1|Itpka|Tanc1
GO:0051235	maintenance of location	-5	2.8	5.2	Alb|C3|Calm1|Calm3|Thy1|Apoa1|Crp|Anxa5|Apoe|F2|Hap1|Calm2|Lgals1|Shank1|Lgals3|Txn1|Hnrnpu|Park7|Gsn|Rangap1|Gaa|Twf2|Ryr2
GO:0006873	cellular ion homeostasis	-5	2.2	5	Adcyap1|Atp1a1|Atp2b2|Calm1|Calm3|Got1|Grin1|Grin2b|Grm1|Slc4a1|Tf|Thy1|Kng2|Prkcb|Cnr1|Cd38|Anxa5|Apoe|Adcy8|F2|Hap1|Gria1|Calm2|Car2|Tgm2|Anxa2|Hpx|Fxyd1|Synpo|Calb2|Car7|Atp6v0d1|Atp6v1g1|Ripor2|Atp6v1a|Ryr2
GO:0019722	calcium-mediated signaling	-5	3.3	5.5	Calm1|Calm3|Grin1|Grin2b|Grm1|Ncam1|Hap1|Ptbp1|Homer2|Homer3|Ppp3r1|Calm2|Adgrl1|Prkaa1|Camkk2|Necab2|Dmtn|Ryr2
GO:0031329	regulation of cellular catabolic process	-5	2.2	4.9	Gfap|Hp|Clu|Cnr1|Atp5if1|Cd81|Apoe|Ptbp1|Ezr|Anxa2|Gpd1|Sgta|Prkaa1|Msn|Mif|Rack1|Pip4k2b|Hnrnpu|Park7|Pip4k2c|Gpsm1|Apoh|Ube2v2|Apoc2|Bag3|Hspa1b|Hsp90aa1|Usp13|Sec22b|Lrpprc|Herc1|Ubqln2|Usp7|Tbrg4|Sptlc2|Bag5|Ybx1
GO:0051384	response to glucocorticoid	-4.9	2.9	5.3	Adcyap1|C3|Got1|Grin2b|Gstp1|Hp|Th|Aqp4|Ephx1|Anxa1|Fn1|Ass1|Aif1|Calm2|Gpx3|Mif|Nefl|Txn1|Hnrnpu|Igfbp7|Tph2
GO:0034762	regulation of transmembrane transport	-4.9	2.3	5	C3|Calm1|Calm3|Scn2a|Thy1|Prkcb|Ywhaq|Kcnb1|F2|Dpp6|Hap1|Slc1a2|Homer1|Calm2|Car2|Arc|Fxyd1|Kcna6|Rem2|Prkaa1|Shank1|Mif|Hcn3|Park7|Sept2|Rph3a|Cacna2d2|Ahi1|Clic1|Thbs1|Shisa6|Ryr2
GO:0099566	regulation of postsynaptic cytosolic calcium ion concentration	-4.9	15	8.1	Atp2b2|Grin2b|Grm1|Gria1|Synpo
GO:0009743	response to carbohydrate	-4.9	2.7	5.2	Cat|Got1|Grin2b|Gstp1|Hp|Ldha|Glul|Prkcb|Th|Aqp4|Fn1|Kcnb1|Adcy8|Ptprn2|Lgals1|Ctsb|Prkaa1|Rack1|Txn1|Ptprn|Col6a2|Ndufa9|Thbs1
GO:0060292	long-term synaptic depression	-4.9	8.5	6.9	Cd38|Kcnb1|Adcy8|Gria1|Arc|Sorcs3|Dgki
GO:0010951	negative regulation of endopeptidase activity	-4.9	3.1	5.3	C3|Serpina1|Kng2|Ahsg|Ambp|Itih4|Park7|Hrg|Pzp|Serpinf2|Serpinb1a|LOC299282|Ngp|Serpinc1|Itih1|Thbs1|Mug1|Itih2|LOC108348172
GO:0052470	modulation by host of symbiont signal transduction pathway	-4.9	41	11	Calm1|Calm3|Calm2
GO:0052526	positive regulation by organism of signal transduction in other organism involved in symbiotic inter	-4.9	41	11	Calm1|Calm3|Calm2
GO:0075205	modulation by host of symbiont cAMP-mediated signal transduction	-4.9	41	11	Calm1|Calm3|Calm2
GO:0044502	positive regulation of signal transduction in other organism	-4.9	41	11	Calm1|Calm3|Calm2
GO:0052525	positive regulation by host of symbiont signal transduction pathway	-4.9	41	11	Calm1|Calm3|Calm2
GO:0033693	neurofilament bundle assembly	-4.9	41	11	Nefh|Nefm|Nefl
GO:0075206	positive regulation by host of symbiont cAMP-mediated signal transduction	-4.9	41	11	Calm1|Calm3|Calm2
GO:0010288	response to lead ion	-4.8	7.1	6.5	Cat|Gstm1|Hp|Ncam1|Serpina1|Tf|Crp|Anxa5
GO:1902904	negative regulation of supramolecular fiber organization	-4.8	3.9	5.6	Tpm1|Clu|Sptbn2|Stmn1|Pfn1|Shank1|Gmfb|Inpp5j|Gsn|Arpc2|Sptb|Nav3|Shroom2|Twf2
GO:0006875	cellular metal ion homeostasis	-4.8	2.2	4.9	Adcyap1|Atp1a1|Atp2b2|Calm1|Calm3|Got1|Grin1|Grin2b|Grm1|Tf|Thy1|Kng2|Prkcb|Cnr1|Cd38|Anxa5|Apoe|Adcy8|F2|Hap1|Gria1|Calm2|Tgm2|Anxa2|Hpx|Fxyd1|Synpo|Calb2|Atp6v0d1|Atp6v1g1|Ripor2|Atp6v1a|Ryr2
GO:0031623	receptor internalization	-4.8	4.1	5.7	Cd81|Hap1|Gria2|Ppp3r1|Gria1|Cltc|Ezr|Arc|Grb2|Necab2|Ahi1|Ubqln2|Iqsec1
GO:0032868	response to insulin	-4.8	2.8	5.1	Cat|Got1|Gstp1|Prkcb|Ahsg|Pkm|Got2|Apoe|Vgf|Nucks1|Prkaa1|Grb2|Mif|Ptpre|Ptprn|Ndel1|Kiaa0408L|Rarres2|Meak7|Fga|Srsf4|Ybx1
GO:0055080	cation homeostasis	-4.8	2.1	4.8	Adcyap1|Atp1a1|Atp2b2|B2m|Calm1|Calm3|Got1|Grin1|Grin2b|Grm1|Slc4a1|Tf|Thy1|Kng2|Prkcb|Cnr1|Cd38|Anxa5|Apoe|Adcy8|F2|Hap1|Gria1|Calm2|Car2|Tgm2|Anxa2|Hpx|Fxyd1|Synpo|Calb2|Car7|Atp6v0d1|Atp6v1g1|Ripor2|Epb42|Atp6v1a|Ryr2
GO:0044283	small molecule biosynthetic process	-4.7	2.2	4.8	Aldoc|Got1|Ldha|Slc4a1|Glul|Rbp1|Apoa1|Ephx1|Anxa1|Pkm|Ass1|Got2|Apoe|Fdft1|Hmgcs1|Pcbd1|Cltc|Gpd1|Pde10a|Qtrt1|Pfkm|Prkaa1|Itpka|Mif|Park7|Dkk3|Apoc2|Maea|Mpo|Ap2a1|Nanp|Ogdh|Ndufa9|Prxl2b|Sptlc2
GO:0051291	protein heterooligomerization	-4.7	3.6	5.4	Aldoc|Grin1|Grin2b|Hbb|Syt1|Pcbd1|Anxa2|Hist1h4b|Prkaa1|Grb2|Hba-a1|Hist1h4m|Hba-a2|Col6a2|Hist4h4
GO:0048278	vesicle docking	-4.7	5.9	6.2	Ncam1|Camk2a|Rab3a|Syt1|Kcnb1|Sptbn2|Stx7|Unc13a|Stx1a
GO:0034599	cellular response to oxidative stress	-4.7	2.8	5.1	Nqo1|Hspb1|Nefh|Nefm|Tpm1|Anxa1|Crp|Penk|Aif1|Prkaa1|Mif|Rack1|Txn1|Park7|Rps3|Cfh|Arpc2|Mpo|Meak7|Bag5|Thbs1|Impact
GO:0019932	second-messenger-mediated signaling	-4.7	2.4	4.9	Adcyap1|Calm1|Calm3|Grin1|Grin2b|Grm1|Ncam1|Apoe|Adcy8|Hap1|Ptbp1|Homer2|Homer3|Ppp3r1|Calm2|Pde10a|Adgrl1|Prkaa1|Camkk2|Ptprn|Necab2|Adap1|Adcy9|Pf4|Dmtn|Thbs1|Ryr2
GO:0015893	drug transport	-4.7	3.1	5.2	Hbb|Syt2|Prkcb|Slc25a5|Cnr1|Aqp4|Syt1|Slc1a2|Car2|Sncg|Slc32a1|Park7|Sept2|Slc6a5|Syt12|Hba-a1|Hba-a2|LOC103694855
GO:0043270	positive regulation of ion transport	-4.7	2.7	5	Atp2b2|Calm1|Calm3|Grin1|Grin2b|Thy1|Apoa1|Camk2a|Apoe|F2|Dpp6|Hap1|Homer1|Calm2|Arc|Anxa2|Fxyd1|Mif|Lgals3|Cntn1|Park7|Ryr2
GO:0051342	regulation of cyclic-nucleotide phosphodiesterase activity	-4.7	21	8.8	Calm1|Calm3|Calm2|Rack1
GO:0046958	nonassociative learning	-4.7	21	8.8	Grin2b|Shank1|Kalrn|Dgki
GO:0051346	negative regulation of hydrolase activity	-4.6	2.4	4.8	Adcyap1|C3|Serpina1|Kng2|Apoa1|Ahsg|Ambp|Anxa1|Atp5if1|Ptprn2|Cnn3|Itih4|Park7|Hrg|Gpsm1|Pzp|Serpinf2|Serpinb1a|LOC299282|Ngp|Serpinc1|Itih1|Thbs1|Mug1|Itih2|Dgki|LOC108348172
GO:0098771	inorganic ion homeostasis	-4.6	2	4.7	Adcyap1|Atp1a1|Atp2b2|B2m|Calm1|Calm3|Got1|Grin1|Grin2b|Grm1|Slc4a1|Tf|Thy1|Kng2|Prkcb|Cnr1|Cd38|Anxa5|Apoe|Adcy8|F2|Hap1|Gria1|Calm2|Car2|Tgm2|Anxa2|Hpx|Fxyd1|Synpo|Calb2|Car7|Atp6v0d1|Atp6v1g1|Ripor2|Epb42|Atp6v1a|Ryr2
GO:0007613	memory	-4.6	3.7	5.4	Grin1|Grin2b|Scn2a|Th|Cnr1|Apoe|Adcy8|Gria1|Arc|Lgmn|Shank1|Kalrn|Rgs14|Sorcs3
GO:0032102	negative regulation of response to external stimulus	-4.6	2.7	5	Adcyap1|Fgb|Fgg|Grin1|Gstp1|Kng2|Apoa1|Anxa5|Apoe|F2|Ddt|Aif1|Anxa2|Mif|Robo2|Plg|Hrg|Serpinf2|Apoh|Sema7a|Fga|Thbs1
GO:0045665	negative regulation of neuron differentiation	-4.6	3	5.1	B2m|Gfap|Mbp|Thy1|Gdi1|Dpysl3|Cd38|Apoe|Ptbp1|Ntm|Lgals1|Nr2f1|Inpp5j|Ctsz|Rap1gap2|Rtn4rl2|Hmg20a|Sema7a|Bag5
GO:0007611	learning or memory	-4.6	2.8	5	Grin1|Grin2b|Ncam1|Scn2a|Th|Cnr1|Apoe|Adcy8|Pde1b|Gria1|Arc|Synpo|Lgmn|Nrgn|Shank1|Gmfb|Kalrn|Rgs14|Sorcs3|Tanc1|Dgki
GO:0034284	response to monosaccharide	-4.6	2.8	5	Cat|Gstp1|Hp|Ldha|Glul|Prkcb|Th|Aqp4|Fn1|Kcnb1|Adcy8|Ptprn2|Lgals1|Ctsb|Prkaa1|Rack1|Txn1|Ptprn|Col6a2|Ndufa9|Thbs1
GO:0042220	response to cocaine	-4.6	5.1	5.8	Grin2b|Ncam1|Nefh|Cnr1|Homer1|Homer2|Gria1|Sncg|Kalrn|Hsp90aa1
GO:0016050	vesicle organization	-4.6	3	5	Syt2|Anxa1|Rab3a|Syt1|Cadps|Ptbp1|Anxa2|Sec23a|Stx7|Unc13a|Rab1a|Stx1a|Ptprn|Lamtor1|Sec22b|Shroom2|Tfg|Sar1a|Cplx3
GO:0044089	positive regulation of cellular component biogenesis	-4.5	2.3	4.7	Thy1|Tpm1|Clu|Apoa1|Dpysl3|Hap1|Synpo|Pfn1|Adgrl1|Grb2|Msn|Gmfb|Rack1|Gda|Pip4k2b|Pip4k2c|Rps3|Ndel1|Hrg|Serpinf2|Ube2v2|Hspa1b|Gsn|Hsp90aa1|Arpc2|Lcp1|Ripor2|Nav3|Brk1|Twf2
GO:0051493	regulation of cytoskeleton organization	-4.5	2.3	4.7	Tpm1|Apoa1|Sptbn2|Stmn1|Pak3|Cltc|Ezr|Synpo|Pfn1|Prkaa1|Shank1|Grb2|Gmfb|Gda|Hnrnpu|Rps3|Hrg|Inpp5j|Serpinf2|Hspa1b|Gsn|Arpc2|Ripor2|Rhog|Sptb|Nav3|Shroom2|Dmtn|Brk1|Twf2
GO:0007612	learning	-4.5	3.5	5.2	Grin1|Grin2b|Th|Pde1b|Arc|Synpo|Lgmn|Nrgn|Shank1|Gmfb|Kalrn|Rgs14|Sorcs3|Tanc1|Dgki
GO:0048588	developmental cell growth	-4.5	2.9	5	Syt2|Gdi1|Fn1|Syt1|Apoe|Unc13a|Nrp2|Dclk1|Nrn1|Ndel1|Hsp90aa1|Cyfip2|Tomm70|Sema7a|Impact|Golga4|Twf2|Cpne6|Cdkl5
GO:0034614	cellular response to reactive oxygen species	-4.5	3.3	5.2	Nqo1|Hspb1|Tpm1|Anxa1|Crp|Prkaa1|Mif|Rack1|Txn1|Park7|Rps3|Cfh|Arpc2|Mpo|Thbs1|Impact
GO:0007568	aging	-4.5	2.3	4.7	Aldoc|Cat|Nqo1|Gsta1|Hp|Hspb1|Mbp|Ncam1|Clu|Th|Cnr1|Crp|Ass1|Apoe|Penk|Slc1a2|Eef2|Gnao1|Grb2|Mif|Slc32a1|Prelp|Park7|Eef1a1|Apoh|Gsn|Dld|Mpo|H2afx
GO:0055065	metal ion homeostasis	-4.5	2.1	4.6	Adcyap1|Atp1a1|Atp2b2|B2m|Calm1|Calm3|Got1|Grin1|Grin2b|Grm1|Tf|Thy1|Kng2|Prkcb|Cnr1|Cd38|Anxa5|Apoe|Adcy8|F2|Hap1|Gria1|Calm2|Tgm2|Anxa2|Hpx|Fxyd1|Synpo|Calb2|Atp6v0d1|Atp6v1g1|Ripor2|Epb42|Atp6v1a|Ryr2
GO:0097366	response to bronchodilator	-4.5	4.9	5.7	Calm1|Calm3|Grin1|Grin2b|Th|Crp|Pde1b|Calm2|Rgs17|Thbs1
GO:0060560	developmental growth involved in morphogenesis	-4.5	2.9	5	Syt2|Gdi1|Fn1|Syt1|Apoe|Unc13a|Nrp2|Dclk1|Nrn1|Ndel1|Hsp90aa1|Cyfip2|Sema7a|Cadm1|Impact|Golga4|Twf2|Cpne6|Cdkl5
GO:0030036	actin cytoskeleton organization	-4.5	2.1	4.6	Tf|Tpm1|Apoa1|Anxa1|Dpysl3|Sptbn2|Stmn1|Aif1|Pak3|Ezr|Cnn3|Synpo|Actn4|Pfn1|Shank1|Grb2|Gmfb|Itpka|S100a9|Cap2|Hrg|Serpinf2|Spta1|Gsn|Arpc2|Gdpd2|Lcp1|Rhog|Sptb|Shroom2|Dmtn|Brk1|Twf2|Iqsec1
GO:0031331	positive regulation of cellular catabolic process	-4.5	2.6	4.8	Clu|Atp5if1|Cd81|Apoe|Ezr|Gpd1|Sgta|Prkaa1|Msn|Mif|Rack1|Pip4k2b|Pip4k2c|Gpsm1|Apoh|Ube2v2|Apoc2|Bag3|Hspa1b|Hsp90aa1|Usp13|Ubqln2|Sptlc2
GO:0008037	cell recognition	-4.5	3.8	5.3	Ncam1|Bsg|Cnr1|Cd81|Gap43|Msn|Lgals3|Robo2|Cct6a|Cct3|Jmjd6|Cadm1|IgG-2a
GO:0044419	interspecies interaction between organisms	-4.4	2.5	4.8	Calm1|Calm3|Grm1|Lyz2|Adarb1|Cd81|Fn1|Apoe|F2|Ptbp1|Calm2|Anxa2|Lgals1|Mre11a|Pfn1|Ctsb|Nucks1|Rab1a|Plg|S100a9|Hrg|Mx2|Gsn|Pf4
GO:0034114	regulation of heterotypic cell-cell adhesion	-4.4	9.2	6.7	Fgb|Fgg|Mbp|Thy1|Apoa1|Fga
GO:1900271	regulation of long-term synaptic potentiation	-4.4	6.3	6	Grin2b|Apoe|Adcy8|Arc|Lgmn|Nrgn|Kalrn|Calb2
GO:0031960	response to corticosteroid	-4.4	2.7	4.9	Adcyap1|C3|Got1|Grin2b|Gstp1|Hp|Th|Aqp4|Ephx1|Anxa1|Fn1|Ass1|Aif1|Calm2|Gpx3|Mif|Nefl|Txn1|Hnrnpu|Igfbp7|Tph2
GO:0051702	interaction with symbiont	-4.4	4.9	5.6	Calm1|Calm3|Fn1|Apoe|F2|Calm2|Anxa2|Nucks1|Plg|Pf4
GO:0010721	negative regulation of cell development	-4.4	2.5	4.8	Adcyap1|B2m|Gfap|Mbp|Thy1|Gdi1|Dpysl3|Cd38|Apoe|F2|Ptbp1|Ntm|Lgals1|Actn4|Nr2f1|Inpp5j|Ctsz|Rap1gap2|Tomm70|Rtn4rl2|Hmg20a|Sema7a|Dmtn|Bag5
GO:0007216	G protein-coupled glutamate receptor signaling pathway	-4.4	12	7.3	Grm1|Grm2|Homer1|Homer2|Homer3
GO:1900452	regulation of long-term synaptic depression	-4.4	12	7.3	Kcnb1|Adcy8|Arc|Sorcs3|Dgki
GO:1903364	positive regulation of cellular protein catabolic process	-4.4	3.8	5.3	Clu|Atp5if1|Cd81|Apoe|Ezr|Sgta|Msn|Rack1|Ube2v2|Hspa1b|Hsp90aa1|Usp13|Ubqln2
GO:0051928	positive regulation of calcium ion transport	-4.4	3.8	5.3	Atp2b2|Calm1|Calm3|Grin1|Thy1|Camk2a|F2|Hap1|Homer1|Calm2|Anxa2|Lgals3|Ryr2
GO:0001975	response to amphetamine	-4.4	6.1	5.9	Calm1|Calm3|Grin1|Grin2b|Th|Pde1b|Calm2|Rgs17
GO:0010466	negative regulation of peptidase activity	-4.4	2.9	4.9	C3|Serpina1|Kng2|Ahsg|Ambp|Itih4|Park7|Hrg|Pzp|Serpinf2|Serpinb1a|LOC299282|Ngp|Serpinc1|Itih1|Thbs1|Mug1|Itih2|LOC108348172
GO:0010638	positive regulation of organelle organization	-4.4	2.1	4.6	Syt2|Tpm1|Apoa1|Anxa1|Atp5if1|Syt1|Hap1|Ptbp1|Anxa2|Synpo|Mre11a|Pfn1|Prkaa1|Grb2|Msn|Gmfb|Gda|Pip4k2b|Sh2b1|Hnrnpu|Pip4k2c|Rps3|Serpinf2|Cct6a|Hspa1b|Cct3|Gsn|Arpc2|Lcp1|Nav3|Surf4|Brk1
GO:0031103	axon regeneration	-4.3	5.3	5.7	Ncam1|Nefh|Nefm|Apoa1|Apoe|Gap43|Mif|Nefl|Ndel1
GO:0035235	ionotropic glutamate receptor signaling pathway	-4.3	8.9	6.6	Grin1|Grin2b|Camk2a|Gria2|Gria1|Kalrn
GO:0017001	antibiotic catabolic process	-4.3	6	5.9	Cat|Hbb|Hp|Gpx3|Hba-a1|Akr1b10|Mpo|Hba-a2
GO:0052250	modulation of signal transduction in other organism involved in symbiotic interaction	-4.3	31	9.5	Calm1|Calm3|Calm2
GO:0098989	NMDA selective glutamate receptor signaling pathway	-4.3	31	9.5	Grin2b|Camk2a|Kalrn
GO:1903937	response to acrylamide	-4.3	31	9.5	Nefh|Nefm|Nefl
GO:0044501	modulation of signal transduction in other organism	-4.3	31	9.5	Calm1|Calm3|Calm2
GO:0042743	hydrogen peroxide metabolic process	-4.3	5.9	5.8	Cat|Hbb|Hp|Gpx3|Park7|Hba-a1|Mpo|Hba-a2
GO:0010959	regulation of metal ion transport	-4.2	2.4	4.6	Adcyap1|Atp1a1|Atp2b2|B2m|Calm1|Calm3|Grin1|Tf|Thy1|Camk2a|F2|Dpp6|Hap1|Homer1|Homer2|Homer3|Calm2|Gnao1|Anxa2|Fxyd1|Rem2|Mif|Lgals3|Cntn1|Ryr2
GO:0031333	negative regulation of protein complex assembly	-4.2	3.7	5.1	Alb|Tpm1|Clu|Sptbn2|Stmn1|Pfn1|Inpp5j|Gsn|Arpc2|Sptb|Sar1a|Impact|Twf2
GO:0046034	ATP metabolic process	-4.2	2.9	4.8	Adcyap1|Ak2|Aldoc|Ldha|Slc4a1|Atp5if1|Pkm|Gpd1|Pfkm|Prkaa1|Mif|Park7|Cox5a|Ndufv1|Hspa1b|Dld|Ogdh|Atp6v1a
GO:0015837	amine transport	-4.2	3.9	5.2	Grin2b|Grm1|Syt2|Prkcb|Th|Cnr1|Syt1|Kcnb1|Sncg|Stx1a|Sept2|Syt12
GO:0070301	cellular response to hydrogen peroxide	-4.2	3.9	5.2	Nqo1|Hspb1|Anxa1|Prkaa1|Mif|Rack1|Txn1|Park7|Rps3|Cfh|Arpc2|Impact
GO:1902115	regulation of organelle assembly	-4.2	3	4.8	Gap43|Hap1|Ezr|Prkaa1|Msn|Pip4k2b|Hnrnpu|Pip4k2c|Hspa1b|Gsn|Arpc2|Lcp1|Ripor2|Sec22b|Ubqln2|Map4|Cdkl5
GO:0016049	cell growth	-4.2	2.2	4.5	Syt2|Gdi1|Ahsg|Fn1|Cd38|Syt1|Apoe|F2|Unc13a|Nrp2|Rack1|Dclk1|Nrn1|Ndel1|Hrg|Igfbp7|Hspa1b|Hsp90aa1|Cyfip2|Tomm70|Lamtor1|Sema7a|Cadm1|Impact|Golga4|Twf2|Cpne6|Cdkl5
GO:0060052	neurofilament cytoskeleton organization	-4.2	17	7.7	Nefh|Nefm|Nefl|Ndel1
GO:0098662	inorganic cation transmembrane transport	-4.2	2	4.4	Atp1a1|Atp2b2|Calm1|Calm3|Grin1|Grin2b|Scn2a|Tf|Thy1|Anxa5|Kcnb1|Clcn5|F2|Dpp6|Hap1|Calm2|Cox6c|Anxa2|Fxyd1|Kcna6|Rem2|Sec61a1|Hcn3|Atp6v1f|Park7|Atp6v0c|Slc25a3|Alg10|Cox5a|Atp6v0d1|Atp6v1g1|Cacna2d2|Tmem163|Atp6v1g2|Atp6v1a|Ryr2
GO:0045773	positive regulation of axon extension	-4.2	5.8	5.7	Gdi1|Fn1|Apoe|Ndel1|Sema7a|Golga4|Twf2|Cdkl5
GO:0006959	humoral immune response	-4.2	3.2	4.9	C3|Fgb|Crp|Cd81|F2|Hpx|S100a9|C9|Cfh|Hrg|Cfb|Rarres2|Pf4|Fga|IgG-2a
GO:0071417	cellular response to organonitrogen compound	-4.2	2	4.4	Got1|Grin1|Grin2b|Gstp1|Tf|Prkcb|Th|Ahsg|Camk2a|Pkm|Fn1|Anxa5|Ass1|Penk|Adcy8|Aif1|Gria1|Car2|Ezr|Gpd1|Lgmn|Nucks1|Prkaa1|Grb2|Hcn3|Ptpre|Ndel1|Kiaa0408L|Rarres2|Arpc2|Lamtor1|Dmtn|Rangap1|Impact|Ybx1|Ryr2
GO:1901617	organic hydroxy compound biosynthetic process	-4.2	3	4.8	Got1|Ldha|Apoa1|Th|Ephx1|Apoe|Ddt|Fdft1|Hmgcs1|Pcbd1|Prkaa1|Itpka|Park7|Dkk3|Cyb5r1|Tph2|Sptlc2
GO:0140056	organelle localization by membrane tethering	-4.2	5	5.5	Ncam1|Camk2a|Rab3a|Syt1|Kcnb1|Sptbn2|Stx7|Unc13a|Stx1a
GO:0015844	monoamine transport	-4.1	4.1	5.2	Syt2|Prkcb|Cnr1|Syt1|Kcnb1|Cadps|Sncg|Lgals3|Stx1a|Park7|Syt12
GO:0051017	actin filament bundle assembly	-4.1	3.4	4.9	Tpm1|Apoa1|Dpysl3|Stmn1|Aif1|Ezr|Synpo|Actn4|Pfn1|Shank1|Serpinf2|Lcp1|Shroom2|Dmtn
GO:0051187	cofactor catabolic process	-4.1	5.7	5.7	Cat|Hbb|Hp|Gpx3|Hba-a1|Blvrb|Mpo|Hba-a2
GO:0043278	response to morphine	-4.1	5.7	5.7	Grin1|Cnr1|Got2|Penk|Adcy8|Aif1|Gnao1|Fga
GO:0008015	blood circulation	-4.1	2.3	4.5	Adcyap1|Alb|Atp1a1|Calm1|Calm3|Fgb|Fgg|Tpm1|Kng2|Th|Cnr1|Crp|Cd38|Apoe|Calm2|Gnao1|Fxyd1|Acta2|Mif|Serpinf2|Prcp|Hsp90aa1|Cacna2d2|Atp6ap2|Fga|Gaa|Ryr2
GO:0048639	positive regulation of developmental growth	-4.1	3.1	4.8	C3|Ncam1|Syt2|Gdi1|Fn1|Syt1|Apoe|Ezr|Unc13a|Ndel1|Cacna2d2|Sema7a|Golga4|Twf2|Cpne6|Cdkl5
GO:0033013	tetrapyrrole metabolic process	-4.1	6.6	5.8	Atp5if1|Hpx|Ppox|Spta1|Blvrb|Clybl|Sptb
GO:0050922	negative regulation of chemotaxis	-4.1	5.6	5.6	Gstp1|Ddt|Aif1|Mif|Robo2|Hrg|Sema7a|Thbs1
GO:0006935	chemotaxis	-4.1	2.1	4.4	C3|Gstp1|Hspb1|Ncam1|Apoa1|Bsg|Anxa1|Fn1|Ddt|Gap43|Aif1|Lgmn|Dpysl5|Nrp2|Mif|Lgals3|Robo2|S100a9|S100a8|Hrg|Plxna2|Tubb2b|Rarres2|Cyfip2|Ripor2|Rhog|Sema7a|Pf4|Plxnc1|Thbs1
GO:1901654	response to ketone	-4.1	2.4	4.5	C3|Grin2b|Mbp|Th|Crp|Fn1|Cd38|Ass1|Adcy8|Pdia3|Calm2|Gpx3|Prkaa1|Msn|Mif|Nefl|Txn1|Hnrnpu|Park7|Igfbp7|Arpc2|Fga|Thbs1
GO:0019835	cytolysis	-4.1	8	6.2	Lyz2|F2|C9|Cfh|Hrg|Pf4
GO:0061572	actin filament bundle organization	-4.1	3.3	4.9	Tpm1|Apoa1|Dpysl3|Stmn1|Aif1|Ezr|Synpo|Actn4|Pfn1|Shank1|Serpinf2|Lcp1|Shroom2|Dmtn
GO:0051961	negative regulation of nervous system development	-4.1	2.5	4.5	Adcyap1|B2m|Gfap|Mbp|Thy1|Gdi1|Dpysl3|Cd38|Apoe|F2|Ptbp1|Ntm|Lgals1|Nr2f1|Inpp5j|Ctsz|Rap1gap2|Rtn4rl2|Hmg20a|Sema7a|Cend1|Bag5
GO:0042330	taxis	-4.1	2.1	4.4	C3|Gstp1|Hspb1|Ncam1|Apoa1|Bsg|Anxa1|Fn1|Ddt|Gap43|Aif1|Lgmn|Dpysl5|Nrp2|Mif|Lgals3|Robo2|S100a9|S100a8|Hrg|Plxna2|Tubb2b|Rarres2|Cyfip2|Ripor2|Rhog|Sema7a|Pf4|Plxnc1|Thbs1
GO:0051937	catecholamine transport	-4	4.4	5.2	Syt2|Prkcb|Cnr1|Syt1|Kcnb1|Cadps|Sncg|Stx1a|Park7|Syt12
GO:0046031	ADP metabolic process	-4	4.4	5.2	Ak2|Aldoc|Ldha|Slc4a1|Pkm|Gpd1|Pfkm|Prkaa1|Mif|Ogdh
GO:2000379	positive regulation of reactive oxygen species metabolic process	-4	4	5.1	Grin1|Gstp1|Clu|Crp|Ass1|F2|Aif1|Grb2|Park7|Hsp90aa1|Thbs1
GO:0014072	response to isoquinoline alkaloid	-4	5.5	5.5	Grin1|Cnr1|Got2|Penk|Adcy8|Aif1|Gnao1|Fga
GO:0001101	response to acid chemical	-4	2.1	4.4	Cat|Nqo1|Grin1|Grin2b|Gstm1|Gstp1|Hp|Hspb1|Mbp|Serpina1|Slc4a1|Th|Fn1|Cd38|Ass1|Apoe|F2|Slc1a2|Eef2|Gria1|Sncg|Prkaa1|Pon1|Txn1|Igfbp7|Gsn|Tomm70|Meak7|Lamtor1|Twf2
GO:0050768	negative regulation of neurogenesis	-4	2.5	4.5	Adcyap1|B2m|Gfap|Mbp|Thy1|Gdi1|Dpysl3|Cd38|Apoe|F2|Ptbp1|Ntm|Lgals1|Nr2f1|Inpp5j|Ctsz|Rap1gap2|Rtn4rl2|Hmg20a|Sema7a|Bag5
GO:0030835	negative regulation of actin filament depolymerization	-4	6.4	5.8	Tpm1|Sptbn2|Gsn|Arpc2|Sptb|Shroom2|Twf2
GO:0009914	hormone transport	-4	2.4	4.5	Adcyap1|Fgb|Fgg|Ttr|Glul|Cnr1|Anxa1|Cd38|Anxa5|Kcnb1|Adcy8|Vgf|Ptbp1|Ptprn2|Pfkm|Rab1a|Kalrn|Stx1a|Ptprn|Crym|Park7|Fga|Cplx3
GO:0032272	negative regulation of protein polymerization	-4	4.8	5.3	Tpm1|Sptbn2|Stmn1|Pfn1|Inpp5j|Gsn|Arpc2|Sptb|Twf2
GO:1903362	regulation of cellular protein catabolic process	-4	2.9	4.7	Clu|Atp5if1|Cd81|Apoe|Ezr|Anxa2|Sgta|Msn|Rack1|Park7|Ube2v2|Hspa1b|Hsp90aa1|Usp13|Ubqln2|Usp7|Bag5
GO:0003013	circulatory system process	-4	2.2	4.4	Adcyap1|Alb|Atp1a1|Calm1|Calm3|Fgb|Fgg|Tpm1|Kng2|Th|Cnr1|Crp|Cd38|Apoe|Calm2|Gnao1|Fxyd1|Acta2|Mif|Serpinf2|Prcp|Hsp90aa1|Cacna2d2|Atp6ap2|Fga|Gaa|Ryr2
GO:0045956	positive regulation of calcium ion-dependent exocytosis	-4	7.8	6	Syt2|Cnr1|Syt1|Kcnb1|Cadps|Stx1a
GO:0060992	response to fungicide	-4	7.8	6	Grin1|Grin2b|Gria2|Gria1|Fga|Impact
GO:0007584	response to nutrient	-4	2.5	4.5	Alb|Cat|Nqo1|Grin1|Gstp1|Hp|Ldha|Prkcb|Rbp1|Apoa1|Cnr1|Pkm|Ass1|Penk|Pdia3|Eef2|Hmgcs1|Mif|Crym|Gsn|Serpinc1|Ryr2
GO:0050432	catecholamine secretion	-4	4.8	5.3	Syt2|Prkcb|Cnr1|Syt1|Kcnb1|Cadps|Sncg|Stx1a|Syt12
GO:0006904	vesicle docking involved in exocytosis	-4	6.3	5.7	Ncam1|Camk2a|Rab3a|Kcnb1|Sptbn2|Unc13a|Stx1a
GO:0032956	regulation of actin cytoskeleton organization	-3.9	2.5	4.5	Tpm1|Apoa1|Sptbn2|Stmn1|Pak3|Ezr|Synpo|Pfn1|Shank1|Grb2|Gmfb|Hrg|Serpinf2|Gsn|Arpc2|Rhog|Sptb|Shroom2|Dmtn|Brk1|Twf2
GO:0051494	negative regulation of cytoskeleton organization	-3.9	3.4	4.8	Tpm1|Sptbn2|Stmn1|Pfn1|Shank1|Gmfb|Inpp5j|Gsn|Arpc2|Sptb|Nav3|Shroom2|Twf2
GO:0050807	regulation of synapse organization	-3.9	2.7	4.6	Grin1|Grin2b|Apoe|Gap43|Pak3|Homer1|Dgkb|Arc|Tuba1a|Adgrl1|Nrp2|Itpka|Kalrn|Ube2v2|Tanc1|Gpc4|Shisa6|Cdkl5
GO:0015850	organic hydroxy compound transport	-3.9	2.7	4.6	Syt2|Prkcb|Apoa1|Cnr1|Syt1|Apoe|Kcnb1|Cadps|Anxa2|Sncg|Lgals3|Pon1|Stx1a|Park7|Syt12|Apoc2|Osbpl9|Lamtor1
GO:0048545	response to steroid hormone	-3.9	2.1	4.3	Adcyap1|Atp1a1|C3|Gc|Got1|Grin2b|Gstp1|Hp|Mbp|Th|Aqp4|Ephx1|Anxa1|Fn1|Cd38|Ass1|Aif1|Calm2|Car2|Gpx3|Mif|Nr2f1|Nefl|Txn1|Hnrnpu|Park7|Igfbp7|Tph2
GO:0050890	cognition	-3.9	2.5	4.4	Grin1|Grin2b|Ncam1|Scn2a|Th|Cnr1|Apoe|Adcy8|Pde1b|Gria1|Arc|Synpo|Lgmn|Nrgn|Shank1|Gmfb|Kalrn|Rgs14|Sorcs3|Tanc1|Dgki
GO:0046959	habituation	-3.9	25	8.4	Shank1|Kalrn|Dgki
GO:0045862	positive regulation of proteolysis	-3.9	2.5	4.4	C3|Grin1|Grin2b|Mbp|Clu|Kng2|Atp5if1|Fn1|Apoe|Lgmn|Sgta|Rack1|S100a9|S100a8|Rps3|Ube2v2|Hspa1b|Gsn|Cyfip2|Usp13|Ubqln2
GO:0031630	regulation of synaptic vesicle fusion to presynaptic active zone membrane	-3.8	14	7	Syt2|Rab3a|Syt1|Cplx3
GO:0044403	symbiont process	-3.8	2.5	4.4	Calm1|Calm3|Grm1|Adarb1|Cd81|Fn1|Apoe|F2|Ptbp1|Calm2|Anxa2|Lgals1|Mre11a|Pfn1|Ctsb|Nucks1|Rab1a|Plg|Mx2|Gsn|Pf4
GO:0046689	response to mercury ion	-3.8	9.4	6.2	Alb|Mbp|Bsg|Fn1|Park7
GO:0051480	regulation of cytosolic calcium ion concentration	-3.8	2.3	4.3	Adcyap1|Atp2b2|Calm1|Calm3|Got1|Grin1|Grin2b|Grm1|Thy1|Kng2|Cnr1|Cd38|Adcy8|F2|Hap1|Gria1|Calm2|Tgm2|Anxa2|Fxyd1|Synpo|Calb2|Ryr2
GO:0009896	positive regulation of catabolic process	-3.8	2.3	4.3	Clu|Atp5if1|Cd81|Apoe|Ezr|Gpd1|Sgta|Prkaa1|Msn|Mif|Rack1|Pip4k2b|Pip4k2c|Gpsm1|Apoh|Ube2v2|Apoc2|Bag3|Hspa1b|Hsp90aa1|Usp13|Sec22b|Ubqln2|Sptlc2
GO:0009179	purine ribonucleoside diphosphate metabolic process	-3.8	4.1	4.9	Ak2|Aldoc|Ldha|Slc4a1|Pkm|Gpd1|Pfkm|Prkaa1|Mif|Ogdh
GO:0009135	purine nucleoside diphosphate metabolic process	-3.8	4.1	4.9	Ak2|Aldoc|Ldha|Slc4a1|Pkm|Gpd1|Pfkm|Prkaa1|Mif|Ogdh
GO:0098609	cell-cell adhesion	-3.8	1.9	4.1	Fgb|Fgg|Mbp|Ncam1|Slc4a1|Thy1|Kng2|Apoa1|Bsg|Aqp4|Anxa1|Cd81|Ass1|Aif1|Ezr|Lgals1|Adgrl1|Msn|Lgals3|Robo2|Cldn11|S100a9|S100a8|Rps3|Kifap3|Spta1|Ttyh1|Cyfip2|Ripor2|Gpc4|Dmtn|Lmo7|Fga|Cadm1|Mad1l1
GO:1990778	protein localization to cell periphery	-3.8	2.4	4.3	Grin1|Grm1|Slc4a1|Bsg|Camk2a|Rab3a|Cd81|Kcnb1|Dpp6|Cltc|Ezr|Anxa2|Sec23a|Stx7|Rack1|Lgals3|Kalrn|Lin7a|Rhog|Gpc4|Golga4
GO:0006778	porphyrin-containing compound metabolic process	-3.8	7.1	5.7	Atp5if1|Hpx|Ppox|Spta1|Blvrb|Sptb
GO:0010591	regulation of lamellipodium assembly	-3.8	7.1	5.7	Hrg|Hsp90aa1|Arpc2|Dmtn|Brk1|Twf2
GO:0031338	regulation of vesicle fusion	-3.8	7.1	5.7	Syt2|Anxa1|Rab3a|Syt1|Anxa2|Cplx3
GO:0045927	positive regulation of growth	-3.8	2.6	4.4	C3|Ncam1|Syt2|Gdi1|Fn1|Cd38|Syt1|Apoe|F2|Ezr|Unc13a|Ndel1|Cacna2d2|Ahi1|Sema7a|Golga4|Twf2|Cpne6|Cdkl5
GO:0050803	regulation of synapse structure or activity	-3.7	2.6	4.4	Grin1|Grin2b|Apoe|Gap43|Pak3|Homer1|Dgkb|Arc|Tuba1a|Adgrl1|Nrp2|Itpka|Kalrn|Ube2v2|Tanc1|Gpc4|Shisa6|Cdkl5
GO:0110053	regulation of actin filament organization	-3.7	2.7	4.4	Tpm1|Apoa1|Sptbn2|Stmn1|Pak3|Synpo|Pfn1|Shank1|Grb2|Gmfb|Serpinf2|Gsn|Arpc2|Sptb|Shroom2|Brk1|Twf2
GO:0031629	synaptic vesicle fusion to presynaptic active zone membrane	-3.7	9	6	Syt2|Rab3a|Syt1|Stx1a|Cplx3
GO:0009205	purine ribonucleoside triphosphate metabolic process	-3.7	2.6	4.4	Adcyap1|Ak2|Aldoc|Ldha|Slc4a1|Atp5if1|Pkm|Gpd1|Pfkm|Prkaa1|Mif|Park7|Cox5a|Ndufv1|Hspa1b|Dld|Ogdh|Atp6v1a
GO:0051651	maintenance of location in cell	-3.7	4	4.8	Alb|Apoe|Shank1|Txn1|Hnrnpu|Park7|Gsn|Rangap1|Gaa|Twf2
GO:0051952	regulation of amine transport	-3.7	3.7	4.7	Grin2b|Grm1|Syt2|Prkcb|Cnr1|Syt1|Kcnb1|Sncg|Stx1a|Sept2|Syt12
GO:0010817	regulation of hormone levels	-3.7	2.1	4.1	Adcyap1|Atp1a1|Fgb|Fgg|Ttr|Glul|Rbp1|Apoa1|Cnr1|Anxa1|Cd38|Anxa5|Kcnb1|Adcy8|Vgf|Ptbp1|Ptprn2|Pfkm|Rab1a|Kalrn|Stx1a|Ptprn|Crym|Park7|Dkk3|Akr1b10|Atp6ap2|Fga|Cplx3
GO:1902950	regulation of dendritic spine maintenance	-3.7	13	6.7	Grin1|Grin2b|Apoe|Homer1
GO:0014012	peripheral nervous system axon regeneration	-3.7	13	6.7	Ncam1|Apoa1|Apoe|Nefl
GO:0002791	regulation of peptide secretion	-3.7	2.1	4.1	Adcyap1|Fgb|Fgg|Mbp|Glul|Apoa1|Ncl|Cnr1|Anxa1|Crp|Fn1|Cd38|Anxa5|Apoe|Kcnb1|Adcy8|Aif1|Ptbp1|Ezr|Pfkm|Mif|Kalrn|S100a9|S100a8|Serpinb1a|Ahi1|Fga|Cadm1
GO:0009185	ribonucleoside diphosphate metabolic process	-3.7	4	4.8	Ak2|Aldoc|Ldha|Slc4a1|Pkm|Gpd1|Pfkm|Prkaa1|Mif|Ogdh
GO:0071236	cellular response to antibiotic	-3.7	2.7	4.4	Nqo1|Grin2b|Hspb1|Clu|Anxa1|Apoe|Sptbn2|Adcy8|Prkaa1|Mif|Rack1|Txn1|Park7|Rps3|Cfh|Arpc2|Impact
GO:0071375	cellular response to peptide hormone stimulus	-3.7	2.4	4.2	Got1|Gstp1|Prkcb|Ahsg|Camk2a|Pkm|Fn1|Anxa5|Ass1|Adcy8|Gria1|Car2|Nucks1|Prkaa1|Grb2|Ptpre|Ndel1|Kiaa0408L|Rarres2|Rangap1|Ybx1
GO:0120032	regulation of plasma membrane bounded cell projection assembly	-3.6	2.9	4.4	Dpysl3|Gap43|Hap1|Pfn1|Ndel1|Hrg|Hsp90aa1|Arpc2|Ripor2|Rhog|Dmtn|Map4|Brk1|Twf2|Cdkl5
GO:0030307	positive regulation of cell growth	-3.6	3	4.5	Syt2|Gdi1|Fn1|Cd38|Syt1|Apoe|F2|Unc13a|Ndel1|Sema7a|Golga4|Twf2|Cpne6|Cdkl5
GO:0006874	cellular calcium ion homeostasis	-3.6	2.1	4.1	Adcyap1|Atp2b2|Calm1|Calm3|Got1|Grin1|Grin2b|Grm1|Thy1|Kng2|Prkcb|Cnr1|Cd38|Anxa5|Apoe|Adcy8|F2|Hap1|Gria1|Calm2|Tgm2|Anxa2|Fxyd1|Synpo|Calb2|Ryr2
GO:0099500	vesicle fusion to plasma membrane	-3.6	8.6	5.9	Syt2|Rab3a|Syt1|Stx1a|Cplx3
GO:0009167	purine ribonucleoside monophosphate metabolic process	-3.6	2.6	4.3	Adcyap1|Ak2|Aldoc|Ldha|Slc4a1|Atp5if1|Pkm|Gpd1|Pfkm|Prkaa1|Mif|Park7|Cox5a|Ndufv1|Hspa1b|Dld|Ogdh|Atp6v1a
GO:0035690	cellular response to drug	-3.6	2.1	4.1	Nqo1|Grin2b|Gstm1|Hspb1|Th|Anxa1|Crp|Ass1|Apoe|Sptbn2|Adcy8|Aif1|Prkaa1|Mif|Rack1|Hcn3|Txn1|Hnrnpu|Park7|Rps3|Cfh|Eef1a1|Ly6h|Arpc2|Thbs1|Impact|Ryr2
GO:0045921	positive regulation of exocytosis	-3.6	3.9	4.7	Fgb|Fgg|Syt2|Cnr1|Rab3a|Syt1|Kcnb1|Cadps|Stx1a|Fga
GO:0072659	protein localization to plasma membrane	-3.6	2.6	4.3	Grm1|Slc4a1|Bsg|Camk2a|Rab3a|Cd81|Kcnb1|Dpp6|Cltc|Ezr|Anxa2|Sec23a|Stx7|Rack1|Lgals3|Kalrn|Rhog|Golga4
GO:0009199	ribonucleoside triphosphate metabolic process	-3.6	2.6	4.3	Adcyap1|Ak2|Aldoc|Ldha|Slc4a1|Atp5if1|Pkm|Gpd1|Pfkm|Prkaa1|Mif|Park7|Cox5a|Ndufv1|Hspa1b|Dld|Ogdh|Atp6v1a
GO:0009126	purine nucleoside monophosphate metabolic process	-3.6	2.6	4.3	Adcyap1|Ak2|Aldoc|Ldha|Slc4a1|Atp5if1|Pkm|Gpd1|Pfkm|Prkaa1|Mif|Park7|Cox5a|Ndufv1|Hspa1b|Dld|Ogdh|Atp6v1a
GO:0060491	regulation of cell projection assembly	-3.6	2.9	4.4	Dpysl3|Gap43|Hap1|Pfn1|Ndel1|Hrg|Hsp90aa1|Arpc2|Ripor2|Rhog|Dmtn|Map4|Brk1|Twf2|Cdkl5
GO:0046165	alcohol biosynthetic process	-3.6	3.4	4.5	Got1|Apoa1|Ephx1|Apoe|Fdft1|Hmgcs1|Pcbd1|Prkaa1|Itpka|Park7|Dkk3|Sptlc2
GO:0009749	response to glucose	-3.6	2.6	4.2	Ldha|Glul|Prkcb|Th|Aqp4|Fn1|Kcnb1|Adcy8|Ptprn2|Lgals1|Ctsb|Prkaa1|Rack1|Txn1|Ptprn|Col6a2|Ndufa9|Thbs1
GO:0046394	carboxylic acid biosynthetic process	-3.6	2.4	4.1	Aldoc|Got1|Ldha|Slc4a1|Glul|Rbp1|Anxa1|Pkm|Ass1|Got2|Cltc|Gpd1|Pfkm|Prkaa1|Mif|Park7|Apoc2|Ap2a1|Nanp|Ogdh|Prxl2b
GO:0010757	negative regulation of plasminogen activation	-3.6	21	7.6	Ctsz|Serpinf2|Thbs1
GO:0009144	purine nucleoside triphosphate metabolic process	-3.6	2.6	4.2	Adcyap1|Ak2|Aldoc|Ldha|Slc4a1|Atp5if1|Pkm|Gpd1|Pfkm|Prkaa1|Mif|Park7|Cox5a|Ndufv1|Hspa1b|Dld|Ogdh|Atp6v1a
GO:0010755	regulation of plasminogen activation	-3.6	12	6.4	Anxa2|Ctsz|Serpinf2|Thbs1
GO:0016053	organic acid biosynthetic process	-3.5	2.3	4.1	Aldoc|Got1|Ldha|Slc4a1|Glul|Rbp1|Anxa1|Pkm|Ass1|Got2|Cltc|Gpd1|Pfkm|Prkaa1|Mif|Park7|Apoc2|Ap2a1|Nanp|Ogdh|Prxl2b
GO:0016082	synaptic vesicle priming	-3.5	8.3	5.7	Rab3a|Cadps|Unc13a|Stx1a|Erc2
GO:0016485	protein processing	-3.5	2.7	4.3	C3|Fgb|Fgg|Kng2|Glg1|Anxa2|Lgmn|Cfh|Ctsz|Serpinf2|Apoh|Gsn|Atp6ap2|Cyfip2|Fga|Thbs1
GO:0070613	regulation of protein processing	-3.5	4.2	4.7	C3|Kng2|Glg1|Anxa2|Cfh|Ctsz|Serpinf2|Gsn|Thbs1
GO:0030834	regulation of actin filament depolymerization	-3.5	5.4	5.1	Tpm1|Sptbn2|Gsn|Arpc2|Sptb|Shroom2|Twf2
GO:0006066	alcohol metabolic process	-3.5	2.5	4.1	Cat|Got1|Ttr|Rbp1|Apoa1|Ephx1|Apoe|Fdft1|Hmgcs1|Pcbd1|Gpd1|Prkaa1|Itpka|Pon1|Park7|Inpp5j|Dkk3|Akr1b10|Sptlc2
GO:0034765	regulation of ion transmembrane transport	-3.5	2.1	4	Calm1|Calm3|Scn2a|Thy1|Ywhaq|Kcnb1|F2|Dpp6|Hap1|Homer1|Calm2|Arc|Fxyd1|Kcna6|Rem2|Shank1|Hcn3|Park7|Sept2|Rph3a|Cacna2d2|Clic1|Thbs1|Shisa6|Ryr2
GO:0048821	erythrocyte development	-3.5	6.4	5.3	Hbb|Slc4a1|Maea|Hba-a2|Jmjd6|Dmtn
GO:0071407	cellular response to organic cyclic compound	-3.5	1.9	3.9	Adcyap1|Atp1a1|Grin2b|Gstp1|Nefh|Nefm|Tf|Clu|Aqp4|Ephx1|Anxa1|Ass1|Apoe|Penk|Adcy8|Aif1|Pak3|Pdia3|Hmgcs1|Gria1|Ezr|Lgals1|Gpd1|Msn|Nr2f1|Hcn3|Hnrnpu|Park7|Arpc2|Dmtn|Fga|Impact|Ryr2
GO:0051290	protein heterotetramerization	-3.5	5.3	5	Aldoc|Grin1|Grin2b|Anxa2|Hist1h4b|Hist1h4m|Hist4h4
GO:0034764	positive regulation of transmembrane transport	-3.5	2.7	4.2	C3|Calm1|Calm3|Thy1|F2|Dpp6|Hap1|Slc1a2|Calm2|Car2|Arc|Fxyd1|Prkaa1|Mif|Park7|Ryr2
GO:0045109	intermediate filament organization	-3.5	8	5.6	Gfap|Nefh|Nefm|Nefl|Krt2
GO:0006906	vesicle fusion	-3.5	4.1	4.7	Syt2|Anxa1|Rab3a|Syt1|Anxa2|Stx7|Stx1a|Sec22b|Cplx3
GO:1903317	regulation of protein maturation	-3.5	4.1	4.7	C3|Kng2|Glg1|Anxa2|Cfh|Ctsz|Serpinf2|Gsn|Thbs1
GO:0070371	ERK1 and ERK2 cascade	-3.5	2.4	4.1	Adcyap1|C3|Fgb|Fgg|Gstp1|Tf|Apoa1|Fn1|Apoe|Ddt|Ezr|Acta2|Mif|Chi3l1|Rgs14|Necab2|Camk2n1|Serpinf2|Sema7a|Fga
GO:0032273	positive regulation of protein polymerization	-3.4	3.5	4.5	Pfn1|Grb2|Gmfb|Gda|Rps3|Hspa1b|Gsn|Hsp90aa1|Arpc2|Nav3|Brk1
GO:0001817	regulation of cytokine production	-3.4	1.9	3.9	Adcyap1|B2m|C3|Gstp1|Hspb1|Mbp|Clu|Apoa1|Ncl|Aqp4|Anxa1|Crp|Cd81|Fn1|F2|Ddt|Aif1|Homer2|Homer3|Ezr|Mif|Park7|Rps3|Serpinf2|Serpinb1a|Hspa1b|Atp6ap2|Nav3|Sema7a|Pf4|Cadm1|Thbs1
GO:0055074	calcium ion homeostasis	-3.4	2.1	3.9	Adcyap1|Atp2b2|Calm1|Calm3|Got1|Grin1|Grin2b|Grm1|Thy1|Kng2|Prkcb|Cnr1|Cd38|Anxa5|Apoe|Adcy8|F2|Hap1|Gria1|Calm2|Tgm2|Anxa2|Fxyd1|Synpo|Calb2|Ryr2
GO:0043087	regulation of GTPase activity	-3.4	2.3	4	Adcyap1|Thy1|Gdi1|Ptprn2|Gnao1|Sec23a|Rack1|Kalrn|Rgs14|Ndel1|Adap1|Gpsm1|Plxna2|Rap1gap2|Rhog|Snx18|Arhgap32|Plxnc1|Rangap1|Iqsec1|Dgki|Cdkl5
GO:0051693	actin filament capping	-3.4	6.2	5.2	Tpm1|Sptbn2|Gsn|Arpc2|Sptb|Twf2
GO:0016999	antibiotic metabolic process	-3.4	3.2	4.4	Cat|Hbb|Hp|Gpx3|Park7|Hba-a1|Ogdhl|Akr1b10|Mpo|Nanp|Hba-a2|Ogdh
GO:0009746	response to hexose	-3.4	2.5	4.1	Ldha|Glul|Prkcb|Th|Aqp4|Fn1|Kcnb1|Adcy8|Ptprn2|Lgals1|Ctsb|Prkaa1|Rack1|Txn1|Ptprn|Col6a2|Ndufa9|Thbs1
GO:0034116	positive regulation of heterotypic cell-cell adhesion	-3.4	11	6.1	Fgb|Fgg|Thy1|Fga
GO:0031340	positive regulation of vesicle fusion	-3.4	11	6.1	Syt2|Anxa1|Syt1|Anxa2
GO:0009161	ribonucleoside monophosphate metabolic process	-3.4	2.5	4.1	Adcyap1|Ak2|Aldoc|Ldha|Slc4a1|Atp5if1|Pkm|Gpd1|Pfkm|Prkaa1|Mif|Park7|Cox5a|Ndufv1|Hspa1b|Dld|Ogdh|Atp6v1a
GO:0010639	negative regulation of organelle organization	-3.4	2.2	4	Tpm1|Slc25a5|Sptbn2|Stmn1|Pfn1|Shank1|Gmfb|Hnrnpu|Inpp5j|Vat1|Bag3|Hspa1b|Gsn|Arpc2|Sec22b|Sptb|Nav3|Shroom2|Sar1a|Map4|Mad1l1|Twf2
GO:0046879	hormone secretion	-3.4	2.3	4	Adcyap1|Fgb|Fgg|Glul|Cnr1|Anxa1|Cd38|Anxa5|Kcnb1|Adcy8|Vgf|Ptbp1|Ptprn2|Pfkm|Rab1a|Kalrn|Stx1a|Ptprn|Park7|Fga|Cplx3
GO:0051047	positive regulation of secretion	-3.4	2	3.9	Adcyap1|Fgb|Fgg|Grin2b|Mbp|Syt2|Glul|Ncl|Cnr1|Rab3a|Cd38|Syt1|Kcnb1|Cadps|Adcy8|Aif1|Ptbp1|Ezr|Unc13a|Pfkm|Mif|Lgals3|S100a9|Stx1a|S100a8|Fga|Cadm1
GO:0050433	regulation of catecholamine secretion	-3.4	4.5	4.7	Syt2|Prkcb|Cnr1|Syt1|Kcnb1|Sncg|Stx1a|Syt12
GO:1901653	cellular response to peptide	-3.4	2.2	3.9	Got1|Grin1|Gstp1|Prkcb|Ahsg|Camk2a|Pkm|Fn1|Anxa5|Ass1|Adcy8|Gria1|Car2|Lgmn|Nucks1|Prkaa1|Grb2|Ptpre|Ndel1|Kiaa0408L|Rarres2|Rangap1|Ybx1
GO:0006090	pyruvate metabolic process	-3.4	3.7	4.5	Aldoc|Ldha|Slc4a1|Pkm|Gpd1|Pfkm|Prkaa1|Mif|Dld|Ogdh
GO:0007626	locomotory behavior	-3.4	2.6	4.1	Atp2b2|Grin1|Grm1|Th|Apoe|Penk|Adcy8|Pde1b|Gnao1|Sncg|Gmfb|Kalrn|Park7|Olfm2|Cend1|Gaa
GO:0042391	regulation of membrane potential	-3.4	2.1	3.9	Adcyap1|Atp1a1|Got1|Grin1|Grin2b|Grm1|Scn2a|Cnr1|Atp5if1|Kcnb1|Dpp6|Gria2|Gria1|Fxyd1|Shank1|Rack1|Hcn3|Stx1a|Park7|Dld|Ppa2|Clic1|Dgki|Ryr2
GO:0048260	positive regulation of receptor-mediated endocytosis	-3.4	5.1	4.9	B2m|C3|Tf|Clu|Anxa2|Ap2a1|Ahi1
GO:1900449	regulation of glutamate receptor signaling pathway	-3.4	5.1	4.9	Arc|Unc13a|Shank1|Park7|Necab2|Rph3a|Shisa6
GO:1902883	negative regulation of response to oxidative stress	-3.4	5.1	4.9	Hspb1|Rack1|Txn1|Park7|Meak7|Mctp1|Bag5
GO:1903076	regulation of protein localization to plasma membrane	-3.4	3.6	4.4	Grm1|Camk2a|Dpp6|Cltc|Ezr|Stx7|Rack1|Lgals3|Kalrn|Rhog
GO:0051224	negative regulation of protein transport	-3.3	2.8	4.2	Apoa1|Gdi1|Anxa1|Fn1|Anxa5|Apoe|Kcnb1|Ezr|Txn1|Park7|Serpinb1a|Bag3|Dmtn|Rangap1
GO:1903532	positive regulation of secretion by cell	-3.3	2.1	3.9	Adcyap1|Fgb|Fgg|Grin2b|Mbp|Syt2|Glul|Ncl|Cnr1|Rab3a|Cd38|Syt1|Kcnb1|Cadps|Adcy8|Aif1|Ptbp1|Ezr|Unc13a|Pfkm|Mif|Lgals3|Stx1a|Fga|Cadm1
GO:0046826	negative regulation of protein export from nucleus	-3.3	18	7	Txn1|Park7|Rangap1
GO:0006531	aspartate metabolic process	-3.3	18	7	Got1|Ass1|Got2
GO:0045110	intermediate filament bundle assembly	-3.3	18	7	Nefh|Nefm|Nefl
GO:1902600	proton transmembrane transport	-3.3	3.1	4.3	Atp1a1|Clcn5|Cox6c|Atp6v1f|Park7|Atp6v0c|Slc25a3|Cox5a|Atp6v0d1|Atp6v1g1|Atp6v1g2|Atp6v1a
GO:1903522	regulation of blood circulation	-3.3	2.6	4.1	Atp1a1|Calm1|Calm3|Fgb|Fgg|Tpm1|Th|Cd38|Calm2|Gnao1|Fxyd1|Hsp90aa1|Cacna2d2|Fga|Gaa|Ryr2
GO:0030155	regulation of cell adhesion	-3.3	1.9	3.8	Fgb|Fgg|Mbp|Slc4a1|Thy1|Tpm1|Kng2|Apoa1|Anxa1|Cd81|Fn1|Ass1|Aif1|Tgm2|Lgals1|Actn4|Lgals3|Plg|Rps3|Hrg|Kifap3|Spta1|Plxna2|Gsn|Arpc2|Ripor2|Dmtn|Lmo7|Fga|Plxnc1|Thbs1|Mad1l1
GO:0072503	cellular divalent inorganic cation homeostasis	-3.3	2	3.8	Adcyap1|Atp2b2|Calm1|Calm3|Got1|Grin1|Grin2b|Grm1|Thy1|Kng2|Prkcb|Cnr1|Cd38|Anxa5|Apoe|Adcy8|F2|Hap1|Gria1|Calm2|Tgm2|Anxa2|Fxyd1|Synpo|Calb2|Ryr2
GO:0016081	synaptic vesicle docking	-3.3	10	5.9	Camk2a|Sptbn2|Unc13a|Stx1a
GO:0006103	2-oxoglutarate metabolic process	-3.3	10	5.9	Got1|Got2|Dld|Ogdh
GO:0045653	negative regulation of megakaryocyte differentiation	-3.3	10	5.9	Hist1h4b|Hist1h4m|Pf4|Hist4h4
GO:1901841	regulation of high voltage-gated calcium channel activity	-3.3	10	5.9	Calm1|Calm3|Calm2|Rem2
GO:0015671	oxygen transport	-3.3	10	5.9	Hbb|Hba-a1|Hba-a2|LOC103694855
GO:0030073	insulin secretion	-3.3	2.7	4.1	Adcyap1|Glul|Cnr1|Anxa1|Cd38|Kcnb1|Adcy8|Vgf|Ptbp1|Ptprn2|Pfkm|Stx1a|Ptprn|Park7|Cplx3
GO:0071363	cellular response to growth factor stimulus	-3.3	1.9	3.7	Cat|Got1|Grin2b|Gstp1|Hspb1|Clu|Prkcb|Apoa1|Th|Ncl|Anxa1|Fn1|Apoe|Penk|Hap1|Pdia3|Glg1|Eef2|Gria1|Lgmn|Pfn1|Grb2|Nrp2|Rack1|Rps3|Hrg|Eef1a1|Hspa1b|Arpc2|Cyfip2|Thbs1|Twf2|Ryr2
GO:1902905	positive regulation of supramolecular fiber organization	-3.3	2.8	4.1	Tpm1|Apoa1|Synpo|Pfn1|Grb2|Gmfb|Gda|Rps3|Serpinf2|Hspa1b|Gsn|Arpc2|Nav3|Brk1
GO:0032770	positive regulation of monooxygenase activity	-3.3	7.4	5.3	Calm1|Calm3|Apoe|Calm2|Park7
GO:0090174	organelle membrane fusion	-3.3	3.9	4.5	Syt2|Anxa1|Rab3a|Syt1|Anxa2|Stx7|Stx1a|Sec22b|Cplx3
GO:0030042	actin filament depolymerization	-3.3	4.9	4.7	Tpm1|Sptbn2|Gsn|Arpc2|Sptb|Shroom2|Twf2
GO:1901880	negative regulation of protein depolymerization	-3.3	4.3	4.6	Tpm1|Sptbn2|Gsn|Arpc2|Sptb|Nav3|Shroom2|Twf2
GO:0001816	cytokine production	-3.3	1.8	3.7	Adcyap1|B2m|C3|Gstp1|Hspb1|Mbp|Clu|Apoa1|Ncl|Aqp4|Anxa1|Crp|Cd81|Fn1|F2|Ddt|Aif1|Homer2|Homer3|Ezr|Mif|Rab1a|Chi3l1|Park7|Rps3|Serpinf2|Serpinb1a|Hspa1b|Atp6ap2|Nav3|Sema7a|Pf4|Cadm1|Thbs1
GO:0008154	actin polymerization or depolymerization	-3.3	2.8	4.1	Tpm1|Sptbn2|Aif1|Pak3|Pfn1|Grb2|Gmfb|Cap2|Gsn|Arpc2|Sptb|Shroom2|Brk1|Twf2
GO:1904375	regulation of protein localization to cell periphery	-3.3	3.3	4.2	Grm1|Camk2a|Dpp6|Cltc|Ezr|Stx7|Rack1|Lgals3|Kalrn|Rhog|Gpc4
GO:0009141	nucleoside triphosphate metabolic process	-3.2	2.4	3.9	Adcyap1|Ak2|Aldoc|Ldha|Slc4a1|Atp5if1|Pkm|Gpd1|Pfkm|Prkaa1|Mif|Park7|Cox5a|Ndufv1|Hspa1b|Dld|Ogdh|Atp6v1a
GO:0051924	regulation of calcium ion transport	-3.2	2.5	4	Atp2b2|Calm1|Calm3|Grin1|Thy1|Camk2a|F2|Hap1|Homer1|Homer2|Homer3|Calm2|Gnao1|Anxa2|Rem2|Lgals3|Ryr2
GO:1904950	negative regulation of establishment of protein localization	-3.2	2.8	4.1	Apoa1|Gdi1|Anxa1|Fn1|Anxa5|Apoe|Kcnb1|Ezr|Txn1|Park7|Serpinb1a|Bag3|Dmtn|Rangap1
GO:2000377	regulation of reactive oxygen species metabolic process	-3.2	2.8	4.1	Grin1|Gstp1|Hp|Clu|Crp|Ass1|F2|Aif1|Grb2|Park7|Eef1a1|Prcp|Hsp90aa1|Thbs1
GO:1900273	positive regulation of long-term synaptic potentiation	-3.2	7.1	5.2	Grin2b|Adcy8|Lgmn|Nrgn|Kalrn
GO:0007162	negative regulation of cell adhesion	-3.2	2.5	3.9	Fgg|Mbp|Kng2|Apoa1|Anxa1|Ass1|Lgals1|Actn4|Lgals3|Plg|Hrg|Plxna2|Ripor2|Dmtn|Plxnc1|Thbs1|Mad1l1
GO:2001233	regulation of apoptotic signaling pathway	-3.2	2.2	3.8	Fgb|Fgg|Gstp1|Hspb1|Clu|Slc25a5|Atp5if1|Pdia3|Mif|Rack1|Lgals3|S100a9|S100a8|Tpt1|Park7|Rps3|Hspa1b|Gsn|Pf4|Fga|Bag5|Thbs1
GO:0018149	peptide cross-linking	-3.2	5.7	4.9	Anxa1|Fn1|Tgm2|Epb42|Krt2|Thbs1
GO:0036295	cellular response to increased oxygen levels	-3.2	9.8	5.7	Txn1|Atp6v0d1|Atp6v1g1|Atp6v1a
GO:0090151	establishment of protein localization to mitochondrial membrane	-3.2	9.8	5.7	Calm1|Calm3|Calm2|Hsp90aa1
GO:0002863	positive regulation of inflammatory response to antigenic stimulus	-3.2	9.8	5.7	C3|Cnr1|Cd81|Park7
GO:0051851	modification by host of symbiont morphology or physiology	-3.2	4.2	4.5	Calm1|Calm3|Apoe|F2|Calm2|Anxa2|Nucks1|Pf4
GO:0051602	response to electrical stimulus	-3.2	4.2	4.5	Nqo1|Grin2b|Grm1|Hp|Th|Rab3a|Aif1|Gria1
GO:0051099	positive regulation of binding	-3.2	2.8	4	B2m|Calm1|Calm3|Apoe|Stmn1|Calm2|Anxa2|Lgals3|Pon1|Txn1|Park7|Gpsm1|Spta1|Ripor2
GO:0097006	regulation of plasma lipoprotein particle levels	-3.2	4.8	4.6	Apoa1|Crp|Apoe|Anxa2|Pon1|Apoc2|Mpo
GO:1903533	regulation of protein targeting	-3.2	4.8	4.6	Gdi1|Atp5if1|Kcnb1|Prkaa1|Bag3|Arpc2|Dmtn
GO:0015872	dopamine transport	-3.2	4.8	4.6	Syt2|Prkcb|Cnr1|Syt1|Sncg|Park7|Syt12
GO:2001023	regulation of response to drug	-3.2	3.5	4.2	Syt2|Prkcb|Cnr1|Syt1|Sncg|Rack1|Txn1|Park7|Sept2|Syt12
GO:1903828	negative regulation of cellular protein localization	-3.2	3.5	4.2	Grm1|Gdi1|Cltc|Dclk1|Txn1|Park7|Bag3|Ripor2|Dmtn|Rangap1
GO:0048675	axon extension	-3.2	3.2	4.2	Gdi1|Fn1|Apoe|Nrp2|Dclk1|Ndel1|Hsp90aa1|Sema7a|Golga4|Twf2|Cdkl5
GO:0050805	negative regulation of synaptic transmission	-3.2	4.1	4.4	Cd38|Kcnb1|Adcy8|Gria1|Arc|Sorcs3|Dgki|Pnkd
GO:0043462	regulation of ATPase activity	-3.2	4.1	4.4	Tpm1|Atp5if1|Rab3a|Cnn3|Fxyd1|Pfn1|Hnrnpu|Ryr2
GO:0009150	purine ribonucleotide metabolic process	-3.2	2.1	3.7	Adcyap1|Ak2|Aldoc|Atp2b2|Ldha|Slc4a1|Atp5if1|Pkm|Adcy8|Hmgcs1|Gpd1|Pde10a|Pfkm|Prkaa1|Mif|Park7|Cox5a|Ndufv1|Hspa1b|Dld|Adcy9|Ogdh|Atp6v1a
GO:0032026	response to magnesium ion	-3.2	6.9	5.1	C3|Grin2b|Hp|Thbs1|Ryr2
GO:0090317	negative regulation of intracellular protein transport	-3.2	5.5	4.8	Gdi1|Txn1|Park7|Bag3|Dmtn|Rangap1
GO:0030837	negative regulation of actin filament polymerization	-3.1	4.7	4.6	Tpm1|Sptbn2|Pfn1|Gsn|Arpc2|Sptb|Twf2
GO:1903428	positive regulation of reactive oxygen species biosynthetic process	-3.1	4.7	4.6	Grin1|Clu|Crp|Ass1|Aif1|Park7|Hsp90aa1
GO:1905098	negative regulation of guanyl-nucleotide exchange factor activity	-3.1	16	6.5	Stmn1|Gpsm1|Ripor2
GO:0090527	actin filament reorganization	-3.1	16	6.5	Gsn|Gdpd2|Dmtn
GO:0060316	positive regulation of ryanodine-sensitive calcium-release channel activity	-3.1	16	6.5	Calm1|Calm3|Calm2
GO:0036465	synaptic vesicle recycling	-3.1	4.1	4.4	Calm1|Calm3|Syt2|Rab3a|Syt1|Calm2|Cltc|Stx1a
GO:0009132	nucleoside diphosphate metabolic process	-3.1	3.4	4.2	Ak2|Aldoc|Ldha|Slc4a1|Pkm|Gpd1|Pfkm|Prkaa1|Mif|Ogdh
GO:0008360	regulation of cell shape	-3.1	3.2	4.1	Tpm1|Anxa1|Fn1|F2|Ezr|Msn|Spta1|Plxna2|Rhog|Dmtn|Plxnc1
GO:0043648	dicarboxylic acid metabolic process	-3.1	3.7	4.3	Got1|Glul|Th|Ass1|Got2|Nit2|Dld|Ogdh|Grhpr
GO:0046847	filopodium assembly	-3.1	4.6	4.5	Dpysl3|Gap43|Ezr|Ttyh1|Arpc2|Ripor2|Dmtn
GO:0051281	positive regulation of release of sequestered calcium ion into cytosol	-3.1	5.4	4.7	Calm1|Calm3|Thy1|F2|Hap1|Calm2
GO:0014046	dopamine secretion	-3.1	5.4	4.7	Syt2|Prkcb|Cnr1|Syt1|Sncg|Syt12
GO:0014059	regulation of dopamine secretion	-3.1	5.4	4.7	Syt2|Prkcb|Cnr1|Syt1|Sncg|Syt12
GO:1902743	regulation of lamellipodium organization	-3.1	5.4	4.7	Hrg|Hsp90aa1|Arpc2|Dmtn|Brk1|Twf2
GO:0048284	organelle fusion	-3.1	3.4	4.1	Syt2|Anxa1|Rab3a|Syt1|Anxa2|Stx7|Stx1a|Vat1|Sec22b|Cplx3
GO:0051705	multi-organism behavior	-3.1	4	4.3	Grin1|Grin2b|Th|Penk|Sncg|Shank1|Kalrn|Fga
GO:0001956	positive regulation of neurotransmitter secretion	-3.1	6.7	5	Syt2|Cnr1|Syt1|Unc13a|Stx1a
GO:0060074	synapse maturation	-3.1	6.7	5	Pfn1|Adgrl1|Shank1|Nefl|Igsf21
GO:0050849	negative regulation of calcium-mediated signaling	-3.1	6.7	5	Calm1|Calm3|Homer2|Homer3|Calm2
GO:0030212	hyaluronan metabolic process	-3.1	6.7	5	Cltc|Itih4|Itih1|Ap2a1|Itih2
GO:0045732	positive regulation of protein catabolic process	-3.1	2.7	3.9	Clu|Atp5if1|Cd81|Apoe|Ezr|Sgta|Msn|Rack1|Ube2v2|Hspa1b|Hsp90aa1|Usp13|Sec22b|Ubqln2
GO:0030705	cytoskeleton-dependent intracellular transport	-3.1	2.9	4	Hspb1|Nefh|Nefm|Bsn|Hap1|Actn4|Rab1a|Nefl|Hnrnpu|Ndel1|Ift81|Tmem201
GO:0009123	nucleoside monophosphate metabolic process	-3.1	2.3	3.8	Adcyap1|Ak2|Aldoc|Ldha|Slc4a1|Atp5if1|Pkm|Gpd1|Pfkm|Prkaa1|Mif|Park7|Cox5a|Ndufv1|Hspa1b|Dld|Ogdh|Atp6v1a
GO:0030168	platelet activation	-3.1	4	4.3	Fgb|Fgg|Apoe|F2|Hrg|Pf4|Dmtn|Fga
GO:0030031	cell projection assembly	-3.1	2	3.6	Dpysl3|Gap43|Aif1|Hap1|Ezr|Pfn1|Rab1a|Sh2b1|Sept2|Ndel1|Hrg|Ttyh1|Gsn|Hsp90aa1|Arpc2|Cyfip2|Ripor2|Rhog|Ahi1|Dmtn|Map4|Ift81|Brk1|Twf2|Sept6|Cdkl5
GO:0032374	regulation of cholesterol transport	-3.1	5.3	4.6	Apoa1|Apoe|Anxa2|Pon1|Apoc2|Lamtor1
GO:0001504	neurotransmitter uptake	-3.1	5.3	4.6	Gfap|Slc1a2|Slc6a11|Park7|Sept2|Slc6a5
GO:0032371	regulation of sterol transport	-3.1	5.3	4.6	Apoa1|Apoe|Anxa2|Pon1|Apoc2|Lamtor1
GO:0032768	regulation of monooxygenase activity	-3.1	5.3	4.6	Calm1|Calm3|Cnr1|Apoe|Calm2|Park7
GO:0044070	regulation of anion transport	-3	3.3	4.1	Grin2b|Grm1|Apoa1|Apoe|Car2|Fxyd1|Mif|Sept2|Car7|Thbs1
GO:0072507	divalent inorganic cation homeostasis	-3	2	3.6	Adcyap1|Atp2b2|Calm1|Calm3|Got1|Grin1|Grin2b|Grm1|Thy1|Kng2|Prkcb|Cnr1|Cd38|Anxa5|Apoe|Adcy8|F2|Hap1|Gria1|Calm2|Tgm2|Anxa2|Fxyd1|Synpo|Calb2|Ryr2
GO:0010737	protein kinase A signaling	-3	6.5	4.9	Grin2b|Ezr|Pde10a|Mif|Lcp1
GO:0035821	modification of morphology or physiology of other organism	-3	3.1	4	Calm1|Calm3|Lyz2|Apoe|F2|Calm2|Anxa2|Nucks1|S100a9|Hrg|Pf4
GO:0043242	negative regulation of protein complex disassembly	-3	3.9	4.3	Tpm1|Sptbn2|Gsn|Arpc2|Sptb|Nav3|Shroom2|Twf2
GO:0006096	glycolytic process	-3	3.9	4.3	Aldoc|Slc4a1|Pkm|Gpd1|Pfkm|Prkaa1|Mif|Ogdh
GO:0051284	positive regulation of sequestering of calcium ion	-3	8.7	5.3	Calm1|Calm3|Calm2|Ryr2
GO:0010763	positive regulation of fibroblast migration	-3	8.7	5.3	Pak3|Acta2|Dmtn|Thbs1
GO:0002864	regulation of acute inflammatory response to antigenic stimulus	-3	8.7	5.3	Adcyap1|C3|Cnr1|Park7
GO:0090083	regulation of inclusion body assembly	-3	8.7	5.3	Clu|Hap1|Hspa1b|Bag5
GO:0021692	cerebellar Purkinje cell layer morphogenesis	-3	8.7	5.3	Atp2b2|Sptbn2|Herc1|Cend1
GO:0071801	regulation of podosome assembly	-3	8.7	5.3	Msn|Gsn|Arpc2|Lcp1
GO:0045104	intermediate filament cytoskeleton organization	-3	5.2	4.6	Gfap|Nefh|Nefm|Nefl|Ndel1|Krt2
GO:0045185	maintenance of protein location	-3	3.6	4.1	Lgals1|Shank1|Lgals3|Txn1|Hnrnpu|Park7|Gsn|Rangap1|Twf2
GO:0021987	cerebral cortex development	-3	3.1	4	Grin1|Grin2b|Nefh|Nefm|Th|Ahsg|Nrp2|Nr2f1|Nefl|Ndel1|H2afx
GO:0006757	ATP generation from ADP	-3	3.9	4.2	Aldoc|Slc4a1|Pkm|Gpd1|Pfkm|Prkaa1|Mif|Ogdh
GO:0050920	regulation of chemotaxis	-3	2.6	3.8	Gstp1|Hspb1|Fn1|Ddt|Aif1|Lgmn|Mif|Robo2|Hrg|Tubb2b|Rarres2|Ripor2|Sema7a|Thbs1
GO:0010524	positive regulation of calcium ion transport into cytosol	-3	4.4	4.3	Calm1|Calm3|Grin1|Thy1|F2|Hap1|Calm2
GO:0006957	complement activation, alternative pathway	-3	14	6	C3|C9|Cfb
GO:0009259	ribonucleotide metabolic process	-3	2	3.6	Adcyap1|Ak2|Aldoc|Atp2b2|Ldha|Slc4a1|Atp5if1|Pkm|Adcy8|Hmgcs1|Gpd1|Pde10a|Pfkm|Prkaa1|Mif|Park7|Cox5a|Ndufv1|Hspa1b|Dld|Adcy9|Ogdh|Atp6v1a
GO:0060291	long-term synaptic potentiation	-3	2.7	3.8	Gfap|Grin2b|Apoe|Adcy8|Arc|Lgmn|Nrgn|Unc13a|Shank1|Kalrn|Rgs14|Calb2|Syt12
GO:0002438	acute inflammatory response to antigenic stimulus	-3	6.3	4.8	Adcyap1|C3|Cnr1|Park7|Serpinc1
GO:0008286	insulin receptor signaling pathway	-3	3.2	4	Prkcb|Ahsg|Nucks1|Prkaa1|Grb2|Ptpre|Ndel1|Kiaa0408L|Rarres2|Ybx1
GO:0035418	protein localization to synapse	-3	3.9	4.2	Grin1|Hspb1|Camk2a|Bsn|Homer1|Shank1|Kalrn|Gpc4
GO:0072521	purine-containing compound metabolic process	-3	2	3.5	Adcyap1|Ak2|Aldoc|Atp2b2|Ldha|Slc4a1|Ttr|Atp5if1|Pkm|Adcy8|Hmgcs1|Gpd1|Pde10a|Pfkm|Prkaa1|Mif|Gda|Park7|Cox5a|Ndufv1|Hspa1b|Dld|Adcy9|Ogdh|Atp6v1a
GO:1902041	regulation of extrinsic apoptotic signaling pathway via death domain receptors	-3	5.1	4.5	Fgb|Fgg|Lgals3|Park7|Fga|Thbs1
GO:0051591	response to cAMP	-3	3	3.9	Ldha|Tf|Bsg|Ass1|Penk|Vgf|Ezr|Gpd1|Hcn3|Ptprn|Dmtn
GO:0070372	regulation of ERK1 and ERK2 cascade	-3	2.3	3.7	Adcyap1|C3|Fgb|Fgg|Gstp1|Fn1|Apoe|Ddt|Ezr|Acta2|Mif|Chi3l1|Rgs14|Necab2|Camk2n1|Serpinf2|Sema7a|Fga
GO:0050821	protein stabilization	-2.9	2.8	3.9	Clu|Apoa1|Pfn1|Park7|Cct6a|Bag3|Hspa1b|Cct3|Hsp90aa1|Usp13|Usp7|Bag5
GO:0042176	regulation of protein catabolic process	-2.9	2.2	3.6	Gfap|Clu|Atp5if1|Cd81|Apoe|Ezr|Anxa2|Sgta|Msn|Rack1|Park7|Ube2v2|Serpinb1a|Hspa1b|Hsp90aa1|Usp13|Sec22b|Ubqln2|Usp7|Bag5
GO:0008361	regulation of cell size	-2.9	2.6	3.7	Atp2b2|Gdi1|Aqp4|Fn1|Apoe|Ezr|Msn|Ndel1|Hsp90aa1|Rap1gap2|Sema7a|Golga4|Twf2|Cdkl5
GO:0070848	response to growth factor	-2.9	1.8	3.4	Cat|Got1|Grin2b|Gstp1|Hspb1|Clu|Prkcb|Apoa1|Th|Ncl|Anxa1|Fn1|Apoe|Penk|Hap1|Pdia3|Glg1|Eef2|Gria1|Lgmn|Pfn1|Grb2|Nrp2|Rack1|Rps3|Hrg|Eef1a1|Hspa1b|Arpc2|Cyfip2|Thbs1|Twf2|Ryr2
GO:0032691	negative regulation of interleukin-1 beta production	-2.9	8.3	5.1	Gstp1|Apoa1|Aqp4|Serpinb1a
GO:0051289	protein homotetramerization	-2.9	3.5	4	Aldoc|Cat|Th|Aqp4|Atp5if1|Pkm|Pcbd1|Gpx3|Pfkm
GO:0030032	lamellipodium assembly	-2.9	4.3	4.2	Sh2b1|Hrg|Hsp90aa1|Arpc2|Dmtn|Brk1|Twf2
GO:0099601	regulation of neurotransmitter receptor activity	-2.9	4.3	4.2	Homer1|Homer3|Arc|Shank1|Park7|Rph3a|Shisa6
GO:0002861	regulation of inflammatory response to antigenic stimulus	-2.9	6.1	4.7	Adcyap1|C3|Cnr1|Cd81|Park7
GO:0014074	response to purine-containing compound	-2.9	2.6	3.7	Ldha|Tf|Bsg|Ass1|Penk|Vgf|Hmgcs1|Ezr|Gpd1|Prkaa1|Hcn3|Ptprn|Dmtn|Ryr2
GO:0055072	iron ion homeostasis	-2.9	3.8	4.1	B2m|Tf|Hpx|Atp6v0d1|Atp6v1g1|Ripor2|Epb42|Atp6v1a
GO:0042866	pyruvate biosynthetic process	-2.9	3.8	4.1	Aldoc|Slc4a1|Pkm|Gpd1|Pfkm|Prkaa1|Mif|Ogdh
GO:0006816	calcium ion transport	-2.9	2	3.5	Atp2b2|Calm1|Calm3|Grin1|Grin2b|Thy1|Prkcb|Camk2a|Anxa5|F2|Hap1|Homer1|Homer2|Homer3|Calm2|Gnao1|Anxa2|Rem2|Sec61a1|Lgals3|Cacna2d2|Ryr2
GO:0031334	positive regulation of protein complex assembly	-2.9	2.5	3.7	Clu|Pfn1|Grb2|Msn|Gmfb|Rack1|Gda|Rps3|Hspa1b|Gsn|Hsp90aa1|Arpc2|Lcp1|Nav3|Brk1
GO:0008306	associative learning	-2.9	3.4	4	Grin1|Grin2b|Pde1b|Synpo|Lgmn|Nrgn|Shank1|Rgs14|Tanc1
GO:0031100	animal organ regeneration	-2.9	3	3.8	Aldoc|Gstp1|Hp|Ncam1|Apoa1|Ncl|Ahsg|Pkm|Apoh|Lcp1|Fga
GO:0008064	regulation of actin polymerization or depolymerization	-2.9	2.8	3.8	Tpm1|Sptbn2|Pak3|Pfn1|Grb2|Gmfb|Gsn|Arpc2|Sptb|Shroom2|Brk1|Twf2
GO:0033273	response to vitamin	-2.9	2.8	3.8	Cat|Gstp1|Hp|Prkcb|Rbp1|Penk|Pdia3|Eef2|Hmgcs1|Mif|Crym|Gsn
GO:1904951	positive regulation of establishment of protein localization	-2.9	2	3.5	Fgb|Fgg|Mbp|Glul|Ncl|Cd81|Cd38|Kcnb1|Adcy8|Aif1|Ptbp1|Ezr|Pfkm|Prkaa1|Mif|Rack1|Cct6a|Bag3|Cct3|Arpc2|Tomm70|Fga|Cadm1
GO:0051604	protein maturation	-2.9	2.3	3.6	C3|Fgb|Fgg|Kng2|Glg1|Anxa2|Lgmn|Cfh|Ctsz|Serpinf2|Apoh|Aga|Gsn|Atp6ap2|Cyfip2|Fga|Thbs1
GO:0044057	regulation of system process	-2.9	1.9	3.4	Atp1a1|Calm1|Calm3|Fgb|Fgg|Grin1|Grm1|Ncam1|Tf|Tpm1|Apoa1|Th|Cd38|Aif1|Homer1|Homer3|Calm2|Gnao1|Fxyd1|Shank1|Stx1a|Hsp90aa1|Cacna2d2|Tomm70|Fga|Gaa|Shisa6|Ryr2
GO:0046434	organophosphate catabolic process	-2.9	2.7	3.7	Aldoc|Ldha|Slc4a1|Pkm|Gpd1|Pde10a|Pfkm|Prkaa1|Mif|Pon1|Inpp5j|Apoc2|Ogdh
GO:1903307	positive regulation of regulated secretory pathway	-2.9	4.2	4.2	Syt2|Cnr1|Rab3a|Syt1|Kcnb1|Cadps|Stx1a
GO:0006163	purine nucleotide metabolic process	-2.9	2	3.5	Adcyap1|Ak2|Aldoc|Atp2b2|Ldha|Slc4a1|Atp5if1|Pkm|Adcy8|Hmgcs1|Gpd1|Pde10a|Pfkm|Prkaa1|Mif|Park7|Cox5a|Ndufv1|Hspa1b|Dld|Adcy9|Ogdh|Atp6v1a
GO:0021537	telencephalon development	-2.9	2.2	3.6	Grin1|Grin2b|Nefh|Nefm|Th|Ahsg|Slc1a2|Nrgn|Nrp2|Nr2f1|Slc32a1|Nefl|Robo2|Ndel1|Rtn4rl2|Sema7a|Ogdh|H2afx
GO:0120034	positive regulation of plasma membrane bounded cell projection assembly	-2.9	3.4	4	Dpysl3|Hap1|Pfn1|Ndel1|Hsp90aa1|Arpc2|Ripor2|Brk1|Twf2
GO:0030041	actin filament polymerization	-2.9	2.8	3.8	Tpm1|Sptbn2|Aif1|Pak3|Pfn1|Grb2|Gmfb|Gsn|Arpc2|Sptb|Brk1|Twf2
GO:0120031	plasma membrane bounded cell projection assembly	-2.9	1.9	3.4	Dpysl3|Gap43|Aif1|Hap1|Ezr|Pfn1|Rab1a|Sh2b1|Sept2|Ndel1|Hrg|Ttyh1|Gsn|Hsp90aa1|Arpc2|Ripor2|Rhog|Ahi1|Dmtn|Map4|Ift81|Brk1|Twf2|Sept6|Cdkl5
GO:0051188	cofactor biosynthetic process	-2.9	2.4	3.6	Aldoc|Slc4a1|Atp5if1|Pkm|Pcbd1|Gpd1|Pfkm|Prkaa1|Mif|Ppox|Spta1|Dld|Sptb|Ogdh|Ndufa9
GO:0001667	ameboidal-type cell migration	-2.9	2.1	3.5	Hspb1|Glul|Apoa1|Anxa1|Lgals5|Fn1|Apoe|Pak3|Lgmn|Pfn1|Nrp2|Acta2|Hrg|Apoh|Prcp|Sema7a|Dmtn|Krt2|Thbs1|Iqsec1|Tmem201
GO:0006914	autophagy	-2.8	2.1	3.5	Gfap|Atp5if1|Hap1|Cltc|Ctsb|Prkaa1|Rab1a|Pip4k2b|S100a9|S100a8|Park7|Pip4k2c|Gpsm1|Bag3|Hsp90aa1|Usp13|Sec22b|Herc1|Ubqln2|Sptlc2
GO:0061919	process utilizing autophagic mechanism	-2.8	2.1	3.5	Gfap|Atp5if1|Hap1|Cltc|Ctsb|Prkaa1|Rab1a|Pip4k2b|S100a9|S100a8|Park7|Pip4k2c|Gpsm1|Bag3|Hsp90aa1|Usp13|Sec22b|Herc1|Ubqln2|Sptlc2
GO:0045745	positive regulation of G protein-coupled receptor signaling pathway	-2.8	5.9	4.6	C3|Klk6|F2|Necab2|Ubqln2
GO:0010970	transport along microtubule	-2.8	2.9	3.8	Hspb1|Nefh|Nefm|Bsn|Hap1|Rab1a|Nefl|Hnrnpu|Ndel1|Ift81|Tmem201
GO:0042133	neurotransmitter metabolic process	-2.8	2.9	3.8	Atp2b2|Clu|Glul|Th|Crp|Ass1|Aif1|Pde1b|Aldh9a1|Hsp90aa1|Tph2
GO:0035584	calcium-mediated signaling using intracellular calcium source	-2.8	7.9	5	Homer2|Adgrl1|Dmtn|Ryr2
GO:0008090	retrograde axonal transport	-2.8	7.9	5	Bsn|Hap1|Nefl|Ndel1
GO:0030832	regulation of actin filament length	-2.8	2.8	3.7	Tpm1|Sptbn2|Pak3|Pfn1|Grb2|Gmfb|Gsn|Arpc2|Sptb|Shroom2|Brk1|Twf2
GO:0008277	regulation of G protein-coupled receptor signaling pathway	-2.8	3.1	3.9	Adcyap1|C3|Klk6|F2|Stmn1|Homer2|Rgs14|Necab2|Gpsm1|Ubqln2
GO:0014823	response to activity	-2.8	3.1	3.9	Cat|Ncam1|Slc4a1|Th|Fn1|Got2|Prkaa1|Txn1|Tph2|Ryr2
GO:0048488	synaptic vesicle endocytosis	-2.8	4.1	4.1	Calm1|Calm3|Syt2|Syt1|Calm2|Cltc|Stx1a
GO:0140238	presynaptic endocytosis	-2.8	4.1	4.1	Calm1|Calm3|Syt2|Syt1|Calm2|Cltc|Stx1a
GO:0097529	myeloid leukocyte migration	-2.8	2.6	3.7	Anxa1|Cd81|Ddt|Aif1|Lgmn|Mif|Lgals3|S100a9|S100a8|Rarres2|Ripor2|Pf4|Thbs1
GO:0018958	phenol-containing compound metabolic process	-2.8	3.4	3.9	Atp2b2|Ttr|Th|Ddt|Pde1b|Crym|Park7|Tph2|Pnkd
GO:0010807	regulation of synaptic vesicle priming	-2.8	12	5.7	Rab3a|Unc13a|Stx1a
GO:0099004	calmodulin dependent kinase signaling pathway	-2.8	12	5.7	Camk2a|Prkaa1|Camkk2
GO:0006091	generation of precursor metabolites and energy	-2.8	2.1	3.5	Ak2|Aldoc|Cat|Nqo1|Ldha|Slc4a1|Pkm|Vgf|Cox6c|Gpd1|Pfkm|Prkaa1|Mif|Park7|Cox5a|Ogdhl|Ndufv1|Dld|Ogdh|Tbrg4|Gaa
GO:0050708	regulation of protein secretion	-2.8	2	3.4	Fgb|Fgg|Mbp|Glul|Apoa1|Ncl|Cnr1|Anxa1|Crp|Fn1|Cd38|Anxa5|Apoe|Kcnb1|Adcy8|Aif1|Ptbp1|Ezr|Pfkm|Mif|Serpinb1a|Ahi1|Fga|Cadm1
GO:0099111	microtubule-based transport	-2.8	2.9	3.8	Hspb1|Nefh|Nefm|Bsn|Hap1|Rab1a|Nefl|Hnrnpu|Ndel1|Ift81|Tmem201
GO:0009166	nucleotide catabolic process	-2.8	3.1	3.8	Aldoc|Ldha|Slc4a1|Pkm|Gpd1|Pde10a|Pfkm|Prkaa1|Mif|Ogdh
GO:1905477	positive regulation of protein localization to membrane	-2.8	3.3	3.9	Cd81|Kcnb1|Dpp6|Ezr|Rack1|Lgals3|Necab2|Arpc2|Rhog
GO:2001234	negative regulation of apoptotic signaling pathway	-2.8	2.5	3.6	Fgb|Fgg|Gstp1|Hspb1|Clu|Slc25a5|Mif|Lgals3|Tpt1|Park7|Hspa1b|Pf4|Fga|Bag5
GO:0051495	positive regulation of cytoskeleton organization	-2.8	2.5	3.6	Tpm1|Apoa1|Synpo|Pfn1|Grb2|Gmfb|Gda|Rps3|Serpinf2|Hspa1b|Gsn|Arpc2|Nav3|Brk1
GO:1903829	positive regulation of cellular protein localization	-2.8	2.3	3.5	Cd81|Kcnb1|F2|Dpp6|Ezr|Prkaa1|Msn|Rack1|Lgals3|Park7|Necab2|Cct6a|Bag3|Cct3|Arpc2|Meak7|Rhog
GO:0006575	cellular modified amino acid metabolic process	-2.8	2.7	3.7	Ckm|Gsta1|Gstm1|Gstp1|Hbb|Ttr|Ass1|Aldh9a1|Gpx3|Crym|Park7|Pcyox1
GO:0002673	regulation of acute inflammatory response	-2.8	4.1	4.1	Adcyap1|C3|Kng2|Cnr1|Mif|Park7|Cfh
GO:0009314	response to radiation	-2.8	1.9	3.4	Cat|Grin1|Hp|Clu|Th|Aqp4|Anxa1|Crp|Penk|Slc1a2|Hmgcs1|Pde1b|Synpo|Nucks1|Prkaa1|Grb2|Rgs14|Txn1|Ercc3|Hspa1b|Tanc1|Fga|Impact|H2afx
GO:0050905	neuromuscular process	-2.8	3.1	3.8	Atp2b2|Grin1|Grin2b|Adarb1|Penk|Shank1|Nefl|Herc1|Gaa|Pnkd
GO:1905517	macrophage migration	-2.8	4.7	4.2	Cd81|Ddt|Mif|Lgals3|Rarres2|Thbs1
GO:0050850	positive regulation of calcium-mediated signaling	-2.8	4.7	4.2	Calm1|Calm3|Ncam1|Hap1|Ptbp1|Calm2
GO:0051590	positive regulation of neurotransmitter transport	-2.8	4.7	4.2	Syt2|Cnr1|Syt1|Unc13a|Lgals3|Stx1a
GO:1903202	negative regulation of oxidative stress-induced cell death	-2.8	4.7	4.2	Hspb1|Rack1|Txn1|Park7|Meak7|Bag5
GO:0019693	ribose phosphate metabolic process	-2.8	2	3.4	Adcyap1|Ak2|Aldoc|Atp2b2|Ldha|Slc4a1|Atp5if1|Pkm|Adcy8|Hmgcs1|Gpd1|Pde10a|Pfkm|Prkaa1|Mif|Park7|Cox5a|Ndufv1|Hspa1b|Dld|Adcy9|Ogdh|Atp6v1a
GO:1901879	regulation of protein depolymerization	-2.8	3.6	3.9	Tpm1|Sptbn2|Gsn|Arpc2|Sptb|Nav3|Shroom2|Twf2
GO:0051341	regulation of oxidoreductase activity	-2.8	3.6	3.9	Calm1|Calm3|Gstp1|Hp|Cnr1|Apoe|Calm2|Park7
GO:0032387	negative regulation of intracellular transport	-2.8	4	4.1	Gdi1|Txn1|Park7|Bag3|Dmtn|Sar1a|Rangap1
GO:0032507	maintenance of protein location in cell	-2.8	4	4.1	Shank1|Txn1|Hnrnpu|Park7|Gsn|Rangap1|Twf2
GO:0002090	regulation of receptor internalization	-2.8	4	4.1	Hap1|Ppp3r1|Arc|Necab2|Ahi1|Ubqln2|Iqsec1
GO:0051000	positive regulation of nitric-oxide synthase activity	-2.8	7.5	4.8	Calm1|Calm3|Apoe|Calm2
GO:0034368	protein-lipid complex remodeling	-2.8	7.5	4.8	Apoa1|Apoe|Pon1|Mpo
GO:0046716	muscle cell cellular homeostasis	-2.8	7.5	4.8	Pfkm|Plg|Bag3|Gaa
GO:0034369	plasma lipoprotein particle remodeling	-2.8	7.5	4.8	Apoa1|Apoe|Pon1|Mpo
GO:0040008	regulation of growth	-2.8	1.8	3.3	C3|Ncam1|Syt2|Prkcb|Gdi1|Ahsg|Cd81|Fn1|Cd38|Syt1|Apoe|F2|Gap43|Ezr|Lgmn|Unc13a|Rack1|Ndel1|Hrg|Igfbp7|Hspa1b|Cacna2d2|Tomm70|Lamtor1|Ahi1|Sema7a|Golga4|Twf2|Cpne6|Cdkl5
GO:0050999	regulation of nitric-oxide synthase activity	-2.7	5.6	4.4	Calm1|Calm3|Cnr1|Apoe|Calm2
GO:0002675	positive regulation of acute inflammatory response	-2.7	5.6	4.4	C3|Kng2|Cnr1|Mif|Park7
GO:0045103	intermediate filament-based process	-2.7	4.6	4.2	Gfap|Nefh|Nefm|Nefl|Ndel1|Krt2
GO:1900408	negative regulation of cellular response to oxidative stress	-2.7	4.6	4.2	Hspb1|Rack1|Txn1|Park7|Meak7|Bag5
GO:0016126	sterol biosynthetic process	-2.7	4.6	4.2	Apoa1|Apoe|Fdft1|Hmgcs1|Prkaa1|Cyb5r1
GO:0022407	regulation of cell-cell adhesion	-2.7	2.1	3.4	Fgb|Fgg|Mbp|Slc4a1|Thy1|Kng2|Apoa1|Anxa1|Cd81|Ass1|Aif1|Lgals1|Lgals3|Rps3|Kifap3|Spta1|Ripor2|Dmtn|Fga|Mad1l1
GO:0030833	regulation of actin filament polymerization	-2.7	2.8	3.7	Tpm1|Sptbn2|Pak3|Pfn1|Grb2|Gmfb|Gsn|Arpc2|Sptb|Brk1|Twf2
GO:0055117	regulation of cardiac muscle contraction	-2.7	4	4	Atp1a1|Calm1|Calm3|Calm2|Fxyd1|Hsp90aa1|Ryr2
GO:0070482	response to oxygen levels	-2.7	1.9	3.3	Aldoc|Cat|Grin2b|Hp|Ldha|Serpina1|Scn2a|Tf|Prkcb|Th|Crp|Pkm|Cd38|Penk|Pdia3|Actn4|Prkaa1|Mif|Txn1|Ercc3|Atp6v0d1|Atp6v1g1|Atp6v1a|Ryr2
GO:0061025	membrane fusion	-2.7	3	3.7	Syt2|Anxa1|Rab3a|Syt1|Anxa2|Stx7|Stx1a|Mx2|Sec22b|Cplx3
GO:1903524	positive regulation of blood circulation	-2.7	3.5	3.9	Atp1a1|Fgb|Fgg|Tpm1|Cd38|Hsp90aa1|Fga|Ryr2
GO:0072655	establishment of protein localization to mitochondrion	-2.7	3.5	3.9	Calm1|Calm3|Atp5if1|Calm2|Prkaa1|Bag3|Hsp90aa1|Tomm70
GO:1905097	regulation of guanyl-nucleotide exchange factor activity	-2.7	11	5.4	Stmn1|Gpsm1|Ripor2
GO:0010872	regulation of cholesterol esterification	-2.7	11	5.4	Apoa1|Apoe|Lamtor1
GO:0060315	negative regulation of ryanodine-sensitive calcium-release channel activity	-2.7	11	5.4	Calm1|Calm3|Calm2
GO:0006107	oxaloacetate metabolic process	-2.7	11	5.4	Got1|Got2|Nit2
GO:0097068	response to thyroxine	-2.7	11	5.4	F2|Txn1|Tomm70
GO:0006779	porphyrin-containing compound biosynthetic process	-2.7	7.2	4.7	Atp5if1|Ppox|Spta1|Sptb
GO:0071800	podosome assembly	-2.7	7.2	4.7	Msn|Gsn|Arpc2|Lcp1
GO:0034367	protein-containing complex remodeling	-2.7	7.2	4.7	Apoa1|Apoe|Pon1|Mpo
GO:2001026	regulation of endothelial cell chemotaxis	-2.7	7.2	4.7	Hspb1|Lgmn|Hrg|Thbs1
GO:0008016	regulation of heart contraction	-2.7	2.6	3.6	Atp1a1|Calm1|Calm3|Tpm1|Th|Calm2|Gnao1|Fxyd1|Hsp90aa1|Cacna2d2|Gaa|Ryr2
GO:0070838	divalent metal ion transport	-2.7	1.9	3.3	Atp2b2|Calm1|Calm3|Grin1|Grin2b|Thy1|Prkcb|Camk2a|Anxa5|F2|Hap1|Homer1|Homer2|Homer3|Calm2|Gnao1|Anxa2|Rem2|Sec61a1|Lgals3|Cacna2d2|Tmem163|Ryr2
GO:0008625	extrinsic apoptotic signaling pathway via death domain receptors	-2.7	3.9	3.9	Fgb|Fgg|Lgals3|Park7|Bag3|Fga|Thbs1
GO:0031113	regulation of microtubule polymerization	-2.7	4.4	4.1	Stmn1|Gda|Rps3|Inpp5j|Hspa1b|Nav3
GO:0002455	humoral immune response mediated by circulating immunoglobulin	-2.7	4.4	4.1	C3|Crp|Cd81|Hpx|C9|IgG-2a
GO:0030900	forebrain development	-2.6	1.9	3.3	Adcyap1|Grin1|Grin2b|Ncam1|Nefh|Nefm|Th|Ahsg|Hap1|Slc1a2|Gnao1|Nrgn|Nrp2|Nr2f1|Slc32a1|Nefl|Dclk1|Robo2|Ndel1|Rtn4rl2|Sema7a|Ogdh|H2afx
GO:0007159	leukocyte cell-cell adhesion	-2.6	2.2	3.4	Slc4a1|Thy1|Kng2|Anxa1|Cd81|Ass1|Aif1|Ezr|Lgals1|Msn|Lgals3|S100a9|S100a8|Rps3|Spta1|Ripor2|Mad1l1
GO:0072511	divalent inorganic cation transport	-2.6	1.9	3.3	Atp2b2|Calm1|Calm3|Grin1|Grin2b|Thy1|Prkcb|Camk2a|Anxa5|F2|Hap1|Homer1|Homer2|Homer3|Calm2|Gnao1|Anxa2|Rem2|Sec61a1|Lgals3|Cacna2d2|Tmem163|Ryr2
GO:0042593	glucose homeostasis	-2.6	2.2	3.4	Th|Cnr1|Aqp4|Fn1|Kcnb1|Adcy8|Vgf|Ptprn2|Lgals1|Nucks1|Pfkm|Prkaa1|Rack1|Txn1|Ptprn|Park7|Prcp
GO:0046626	regulation of insulin receptor signaling pathway	-2.6	3.8	3.9	Prkcb|Ahsg|Nucks1|Prkaa1|Ptpre|Rarres2|Ybx1
GO:0001558	regulation of cell growth	-2.6	2	3.3	Syt2|Gdi1|Ahsg|Fn1|Cd38|Syt1|Apoe|F2|Unc13a|Rack1|Ndel1|Hrg|Igfbp7|Hspa1b|Tomm70|Lamtor1|Sema7a|Golga4|Twf2|Cpne6|Cdkl5
GO:0099072	regulation of postsynaptic membrane neurotransmitter receptor levels	-2.6	3.4	3.8	Camk2a|Hap1|Ppp3r1|Arc|Kalrn|Gpc4|Shisa6|Iqsec1
GO:0010592	positive regulation of lamellipodium assembly	-2.6	6.9	4.6	Hsp90aa1|Arpc2|Brk1|Twf2
GO:0098810	neurotransmitter reuptake	-2.6	6.9	4.6	Slc1a2|Slc6a11|Park7|Slc6a5
GO:1902683	regulation of receptor localization to synapse	-2.6	6.9	4.6	Camk2a|Stx7|Kalrn|Gpc4
GO:0099149	regulation of postsynaptic neurotransmitter receptor internalization	-2.6	6.9	4.6	Hap1|Ppp3r1|Arc|Iqsec1
GO:0051457	maintenance of protein location in nucleus	-2.6	6.9	4.6	Txn1|Hnrnpu|Park7|Rangap1
GO:0033014	tetrapyrrole biosynthetic process	-2.6	6.9	4.6	Atp5if1|Ppox|Spta1|Sptb
GO:0099171	presynaptic modulation of chemical synaptic transmission	-2.6	6.9	4.6	Syt2|Prkcb|Cnr1|Syt1
GO:0033500	carbohydrate homeostasis	-2.6	2.2	3.3	Th|Cnr1|Aqp4|Fn1|Kcnb1|Adcy8|Vgf|Ptprn2|Lgals1|Nucks1|Pfkm|Prkaa1|Rack1|Txn1|Ptprn|Park7|Prcp
GO:0050854	regulation of antigen receptor-mediated signaling pathway	-2.6	4.4	4	Thy1|Prkcb|Cd81|Ezr|Lgals3|Rps3
GO:0051272	positive regulation of cellular component movement	-2.6	1.8	3.2	Grin1|Grm1|Hspb1|Tf|Thy1|Anxa1|Fn1|Stmn1|Aif1|Pak3|Actn4|Lgmn|Pfn1|Acta2|Mif|Rack1|Lgals3|Tubb2b|Rarres2|Arpc2|Ripor2|Sema7a|Dmtn|Fga|Thbs1|Iqsec1
GO:1901292	nucleoside phosphate catabolic process	-2.6	2.9	3.6	Aldoc|Ldha|Slc4a1|Pkm|Gpd1|Pde10a|Pfkm|Prkaa1|Mif|Ogdh
GO:0032434	regulation of proteasomal ubiquitin-dependent protein catabolic process	-2.6	3.1	3.6	Clu|Sgta|Rack1|Park7|Ube2v2|Hspa1b|Ubqln2|Usp7|Bag5
GO:0006820	anion transport	-2.6	1.8	3.2	Grin2b|Grm1|Grm2|Slc4a1|Apoa1|Slc25a5|Anxa1|Got2|Apoe|Clcn5|Slc1a2|Car2|Fxyd1|Slc6a11|Mif|Slc32a1|Sept2|Slc6a5|Slc25a3|Pcyox1|Car7|Ttyh1|Apoc2|Pitpnm2|Clic1|Thbs1
GO:0002866	positive regulation of acute inflammatory response to antigenic stimulus	-2.6	10	5.1	C3|Cnr1|Park7
GO:0016338	calcium-independent cell-cell adhesion via plasma membrane cell-adhesion molecules	-2.6	10	5.1	Ncam1|Cldn11|Cadm1
GO:1903332	regulation of protein folding	-2.6	10	5.1	Pdia3|Sgta|Bag5
GO:0070486	leukocyte aggregation	-2.6	10	5.1	Msn|S100a9|S100a8
GO:0050729	positive regulation of inflammatory response	-2.6	2.9	3.6	C3|Kng2|Cnr1|Cd81|Ddt|Tgm2|Mif|S100a9|S100a8|Park7
GO:0016052	carbohydrate catabolic process	-2.6	2.9	3.6	Aldoc|Ldha|Slc4a1|Pkm|Gpd1|Pfkm|Prkaa1|Mif|Ogdh|Gaa
GO:0050856	regulation of T cell receptor signaling pathway	-2.6	5.2	4.2	Thy1|Cd81|Ezr|Lgals3|Rps3
GO:0048246	macrophage chemotaxis	-2.6	5.2	4.2	Ddt|Mif|Lgals3|Rarres2|Thbs1
GO:1905521	regulation of macrophage migration	-2.6	5.2	4.2	Cd81|Ddt|Mif|Rarres2|Thbs1
GO:0001678	cellular glucose homeostasis	-2.6	2.5	3.4	Th|Aqp4|Fn1|Kcnb1|Adcy8|Ptprn2|Lgals1|Nucks1|Pfkm|Prkaa1|Rack1|Txn1|Ptprn
GO:0006749	glutathione metabolic process	-2.6	4.3	3.9	Gsta1|Gstm1|Gstp1|Hbb|Gpx3|Park7
GO:0006941	striated muscle contraction	-2.6	2.7	3.5	Atp1a1|Calm1|Calm3|Tpm1|Homer1|Eef2|Calm2|Fxyd1|Hsp90aa1|Gaa|Ryr2
GO:0070585	protein localization to mitochondrion	-2.6	3.4	3.7	Calm1|Calm3|Atp5if1|Calm2|Prkaa1|Bag3|Hsp90aa1|Tomm70
GO:2001237	negative regulation of extrinsic apoptotic signaling pathway	-2.6	3.4	3.7	Fgb|Fgg|Gstp1|Lgals3|Park7|Hspa1b|Pf4|Fga
GO:0061515	myeloid cell development	-2.6	3.7	3.8	Hbb|Slc4a1|Anxa2|Maea|Hba-a2|Jmjd6|Dmtn
GO:0071320	cellular response to cAMP	-2.6	3.7	3.8	Tf|Ass1|Penk|Ezr|Gpd1|Hcn3|Dmtn
GO:0060326	cell chemotaxis	-2.6	2.2	3.3	Gstp1|Hspb1|Anxa1|Ddt|Aif1|Lgmn|Mif|Lgals3|S100a9|S100a8|Hrg|Rarres2|Ripor2|Rhog|Pf4|Thbs1
GO:0009612	response to mechanical stimulus	-2.6	2.1	3.3	Atp1a1|Atp2b2|Cat|Got1|Grin2b|Hspb1|F2|Ctsb|Mif|Kalrn|Chi3l1|Bag3|Hspa1b|Mpo|Ripor2|Thbs1|Ryr2
GO:0010874	regulation of cholesterol efflux	-2.5	6.6	4.4	Apoa1|Apoe|Pon1|Lamtor1
GO:1904064	positive regulation of cation transmembrane transport	-2.5	2.7	3.5	Calm1|Calm3|Thy1|F2|Dpp6|Hap1|Calm2|Arc|Fxyd1|Park7|Ryr2
GO:0036296	response to increased oxygen levels	-2.5	4.2	3.9	Cat|Pdia3|Txn1|Atp6v0d1|Atp6v1g1|Atp6v1a
GO:0034113	heterotypic cell-cell adhesion	-2.5	4.2	3.9	Fgb|Fgg|Mbp|Thy1|Apoa1|Fga
GO:0046627	negative regulation of insulin receptor signaling pathway	-2.5	5.1	4.1	Prkcb|Ahsg|Prkaa1|Ptpre|Ybx1
GO:1901021	positive regulation of calcium ion transmembrane transporter activity	-2.5	5.1	4.1	Calm1|Calm3|Hap1|Calm2|Ryr2
GO:0044088	regulation of vacuole organization	-2.5	5.1	4.1	Anxa2|Pip4k2b|Pip4k2c|Sec22b|Ubqln2
GO:0097484	dendrite extension	-2.5	5.1	4.1	Syt2|Syt1|Unc13a|Cyfip2|Cpne6
GO:0033157	regulation of intracellular protein transport	-2.5	2.4	3.4	Gdi1|Atp5if1|Cd81|Kcnb1|Prkaa1|Txn1|Park7|Ndel1|Bag3|Arpc2|Lcp1|Dmtn|Rangap1
GO:0051261	protein depolymerization	-2.5	3	3.6	Tpm1|Sptbn2|Stmn1|Gsn|Arpc2|Sptb|Nav3|Shroom2|Twf2
GO:0051271	negative regulation of cellular component movement	-2.5	2.1	3.2	Gstp1|Thy1|Tpm1|Adarb1|Dpysl3|Apoe|Ddt|Aif1|Actn4|Mif|Hrg|Apoh|Ripor2|Mctp1|Nav3|Sema7a|Thbs1
GO:0034404	nucleobase-containing small molecule biosynthetic process	-2.5	2.7	3.4	Aldoc|Ldha|Slc4a1|Pkm|Gpd1|Pde10a|Qtrt1|Pfkm|Prkaa1|Mif|Ogdh
GO:0008088	axo-dendritic transport	-2.5	3.6	3.7	Hspb1|Nefm|Bsn|Hap1|Nefl|Hnrnpu|Ndel1
GO:0071674	mononuclear cell migration	-2.5	3.6	3.7	Anxa1|Aif1|Lgmn|Lgals3|Plg|Rarres2|Thbs1
GO:0050727	regulation of inflammatory response	-2.5	2.1	3.2	Adcyap1|C3|Kng2|Apoa1|Cnr1|Ahsg|Anxa1|Cd81|Apoe|F2|Ddt|Tgm2|Mif|S100a9|S100a8|Park7|Cfh|Sema7a
GO:0032663	regulation of interleukin-2 production	-2.5	4.1	3.8	Anxa1|Homer2|Homer3|Ezr|Rps3|Nav3
GO:1902532	negative regulation of intracellular signal transduction	-2.5	1.8	3.1	Calm1|Calm3|Gstp1|Hspb1|Clu|Kng2|Apoe|Stmn1|Homer2|Homer3|Calm2|Ezr|Pde10a|Prkaa1|Mif|Rack1|Rgs14|Tpt1|Park7|Camk2n1|Hspa1b|Ripor2|Bag5|Thbs1
GO:0032787	monocarboxylic acid metabolic process	-2.5	1.8	3.1	Aldoc|C3|Gsta1|Gstp1|Ldha|Slc4a1|Rbp1|Th|Cnr1|Anxa1|Pkm|Gpd1|Pfkm|Prkaa1|Mif|Park7|Echs1|Nit2|Cryl1|Apoc2|Dld|Ogdh|Prxl2b|Grhpr|Pnkd
GO:0035307	positive regulation of protein dephosphorylation	-2.5	4.9	4	Calm1|Calm3|Ptbp1|Calm2|Ppp1r7
GO:0051817	modification of morphology or physiology of other organism involved in symbiotic interaction	-2.5	3.3	3.6	Calm1|Calm3|Apoe|F2|Calm2|Anxa2|Nucks1|Pf4
GO:0070841	inclusion body assembly	-2.5	6.4	4.3	Clu|Hap1|Hspa1b|Bag5
GO:0032703	negative regulation of interleukin-2 production	-2.5	6.4	4.3	Homer2|Homer3|Ezr|Nav3
GO:0010880	regulation of release of sequestered calcium ion into cytosol by sarcoplasmic reticulum	-2.5	6.4	4.3	Calm1|Calm3|Calm2|Ryr2
GO:0032373	positive regulation of sterol transport	-2.5	6.4	4.3	Apoa1|Apoe|Anxa2|Pon1
GO:0032376	positive regulation of cholesterol transport	-2.5	6.4	4.3	Apoa1|Apoe|Anxa2|Pon1
GO:0090114	COPII-coated vesicle budding	-2.5	6.4	4.3	Sec23a|Rab1a|Tfg|Sar1a
GO:0044090	positive regulation of vacuole organization	-2.5	9.6	4.9	Anxa2|Pip4k2b|Pip4k2c
GO:1902430	negative regulation of amyloid-beta formation	-2.5	9.6	4.9	Clu|Apoe|Hap1
GO:1902285	semaphorin-plexin signaling pathway involved in neuron projection guidance	-2.5	9.6	4.9	Nrp2|Plxna2|Plxnc1
GO:0032536	regulation of cell projection size	-2.5	9.6	4.9	Nefm|Ezr|Nefl
GO:1904386	response to L-phenylalanine derivative	-2.5	9.6	4.9	F2|Txn1|Tomm70
GO:0033700	phospholipid efflux	-2.5	9.6	4.9	Apoa1|Apoe|Apoc2
GO:0097164	ammonium ion metabolic process	-2.5	2.6	3.4	Atp2b2|Apoa1|Th|Pde1b|Aldh9a1|Pon1|Park7|Akr1b10|Tph2|Sptlc2|Pnkd
GO:0043547	positive regulation of GTPase activity	-2.5	2.1	3.2	Adcyap1|Thy1|Gdi1|Gnao1|Sec23a|Rack1|Kalrn|Rgs14|Ndel1|Adap1|Rap1gap2|Rhog|Snx18|Arhgap32|Rangap1|Iqsec1|Cdkl5
GO:0006879	cellular iron ion homeostasis	-2.5	4.1	3.8	Tf|Hpx|Atp6v0d1|Atp6v1g1|Ripor2|Atp6v1a
GO:0006956	complement activation	-2.5	4.1	3.8	C3|Crp|C9|Cfh|Cfb|IgG-2a
GO:0006165	nucleoside diphosphate phosphorylation	-2.5	3.2	3.6	Aldoc|Slc4a1|Pkm|Gpd1|Pfkm|Prkaa1|Mif|Ogdh
GO:0007006	mitochondrial membrane organization	-2.5	3.2	3.6	Calm1|Calm3|Slc25a5|Atp5if1|Camk2a|Calm2|Hspa1b|Hsp90aa1
GO:0090277	positive regulation of peptide hormone secretion	-2.5	3	3.5	Adcyap1|Fgb|Fgg|Glul|Cd38|Adcy8|Ptbp1|Pfkm|Fga
GO:0060048	cardiac muscle contraction	-2.5	3	3.5	Atp1a1|Calm1|Calm3|Tpm1|Calm2|Fxyd1|Hsp90aa1|Gaa|Ryr2
GO:0001666	response to hypoxia	-2.5	2	3.1	Aldoc|Cat|Grin2b|Hp|Ldha|Serpina1|Scn2a|Tf|Prkcb|Th|Crp|Pkm|Cd38|Penk|Pdia3|Actn4|Prkaa1|Mif|Ercc3|Ryr2
GO:2001257	regulation of cation channel activity	-2.5	2.6	3.4	Calm1|Calm3|Hap1|Homer1|Calm2|Arc|Rem2|Shank1|Park7|Rph3a|Shisa6
GO:2001242	regulation of intrinsic apoptotic signaling pathway	-2.5	2.6	3.4	Hspb1|Clu|Mif|Rack1|S100a9|S100a8|Tpt1|Park7|Rps3|Hspa1b|Bag5
GO:0030336	negative regulation of cell migration	-2.5	2.2	3.2	Gstp1|Thy1|Tpm1|Adarb1|Dpysl3|Apoe|Ddt|Aif1|Mif|Hrg|Apoh|Ripor2|Mctp1|Nav3|Thbs1
GO:0045785	positive regulation of cell adhesion	-2.4	2	3.1	Fgb|Fgg|Slc4a1|Thy1|Tpm1|Apoa1|Anxa1|Cd81|Fn1|Aif1|Tgm2|Lgals1|Rps3|Hrg|Kifap3|Spta1|Arpc2|Dmtn|Fga|Thbs1
GO:0046785	microtubule polymerization	-2.4	3.5	3.6	Stmn1|Gda|Rps3|Ndel1|Inpp5j|Hspa1b|Nav3
GO:0019363	pyridine nucleotide biosynthetic process	-2.4	3.2	3.5	Aldoc|Slc4a1|Pkm|Gpd1|Pfkm|Prkaa1|Mif|Ogdh
GO:0019359	nicotinamide nucleotide biosynthetic process	-2.4	3.2	3.5	Aldoc|Slc4a1|Pkm|Gpd1|Pfkm|Prkaa1|Mif|Ogdh
GO:0045807	positive regulation of endocytosis	-2.4	2.6	3.3	B2m|C3|Tf|Clu|Apoa1|Ahsg|Apoe|Anxa2|Actn4|Ap2a1|Ahi1
GO:0010952	positive regulation of peptidase activity	-2.4	2.6	3.3	Grin1|Grin2b|Mbp|Fn1|Lgmn|Rack1|S100a9|S100a8|Rps3|Gsn|Cyfip2
GO:0002931	response to ischemia	-2.4	4	3.7	Hspb1|Camk2a|Fn1|Pdia3|Eef2|Hspa1b
GO:0042168	heme metabolic process	-2.4	6.1	4.2	Atp5if1|Hpx|Ppox|Blvrb
GO:1902042	negative regulation of extrinsic apoptotic signaling pathway via death domain receptors	-2.4	6.1	4.2	Fgb|Fgg|Park7|Fga
GO:1903861	positive regulation of dendrite extension	-2.4	6.1	4.2	Syt2|Syt1|Unc13a|Cpne6
GO:0051222	positive regulation of protein transport	-2.4	1.9	3.1	Fgb|Fgg|Mbp|Glul|Ncl|Cd81|Cd38|Kcnb1|Adcy8|Aif1|Ptbp1|Ezr|Pfkm|Prkaa1|Mif|Rack1|Bag3|Arpc2|Tomm70|Fga|Cadm1
GO:1903409	reactive oxygen species biosynthetic process	-2.4	2.9	3.4	Grin1|Clu|Crp|Ass1|Aif1|Park7|Eef1a1|Hsp90aa1|Mpo
GO:0046939	nucleotide phosphorylation	-2.4	3.2	3.5	Aldoc|Slc4a1|Pkm|Gpd1|Pfkm|Prkaa1|Mif|Ogdh
GO:1905952	regulation of lipid localization	-2.4	2.7	3.3	C3|Apoa1|Crp|Apoe|Anxa2|Mif|Pon1|Apoc2|Lamtor1|Thbs1
GO:1904427	positive regulation of calcium ion transmembrane transport	-2.4	3.5	3.5	Calm1|Calm3|Thy1|F2|Hap1|Calm2|Ryr2
GO:0080184	response to phenylpropanoid	-2.4	8.9	4.6	Cat|Pdia3|Fga
GO:1901339	regulation of store-operated calcium channel activity	-2.4	8.9	4.6	Calm1|Calm3|Calm2
GO:0021702	cerebellar Purkinje cell differentiation	-2.4	8.9	4.6	Atp2b2|Herc1|Cend1
GO:1904294	positive regulation of ERAD pathway	-2.4	8.9	4.6	Sgta|Usp13|Ubqln2
GO:0042428	serotonin metabolic process	-2.4	8.9	4.6	Atp2b2|Pde1b|Tph2
GO:0090110	cargo loading into COPII-coated vesicle	-2.4	8.9	4.6	Sec23a|Rab1a|Sar1a
GO:0001819	positive regulation of cytokine production	-2.4	1.9	3	Adcyap1|B2m|C3|Hspb1|Mbp|Clu|Ncl|Anxa1|Cd81|Ddt|Aif1|Mif|Park7|Rps3|Serpinf2|Hspa1b|Atp6ap2|Sema7a|Pf4|Cadm1|Thbs1
GO:0019433	triglyceride catabolic process	-2.4	5.9	4.1	Apoa1|Apoe|Apoh|Apoc2
GO:0072606	interleukin-8 secretion	-2.4	5.9	4.1	Anxa1|Crp|Rab1a|Chi3l1
GO:0006734	NADH metabolic process	-2.4	5.9	4.1	Ldha|Gpd1|Pfkm|Ogdh
GO:0032692	negative regulation of interleukin-1 production	-2.4	5.9	4.1	Gstp1|Apoa1|Aqp4|Serpinb1a
GO:0055086	nucleobase-containing small molecule metabolic process	-2.4	1.7	3	Adcyap1|Ak2|Aldoc|Atp2b2|Ldha|Slc4a1|Ttr|Atp5if1|Dpysl3|Pkm|Adcy8|Hmgcs1|Gpd1|Pde10a|Qtrt1|Pfkm|Dpysl5|Prkaa1|Mif|Gda|Park7|Cox5a|Ndufv1|Hspa1b|Dld|Adcy9|Ogdh|Atp6v1a
GO:0050848	regulation of calcium-mediated signaling	-2.4	3.1	3.4	Calm1|Calm3|Ncam1|Hap1|Ptbp1|Homer2|Homer3|Calm2
GO:0045806	negative regulation of endocytosis	-2.4	3.9	3.6	Rack1|Lgals3|Necab2|Apoc2|Mctp1|Ubqln2
GO:0060999	positive regulation of dendritic spine development	-2.4	3.9	3.6	Apoe|Pak3|Shank1|Itpka|Kalrn|Cdkl5
GO:0010043	response to zinc ion	-2.4	3.9	3.6	Th|Ass1|Apoe|Car2|S100a9|S100a8
GO:0033344	cholesterol efflux	-2.4	4.6	3.8	Apoa1|Apoe|Pon1|Apoc2|Lamtor1
GO:0071526	semaphorin-plexin signaling pathway	-2.4	4.6	3.8	Ncam1|Nrp2|Plxna2|Sema7a|Plxnc1
GO:1900077	negative regulation of cellular response to insulin stimulus	-2.4	4.6	3.8	Prkcb|Ahsg|Prkaa1|Ptpre|Ybx1
GO:0097327	response to antineoplastic agent	-2.3	2.5	3.2	Grin2b|Nefh|Ass1|Pdia3|Prkaa1|Nefl|Hcn3|Txn1|Hnrnpu|Arpc2|Fga
GO:0061136	regulation of proteasomal protein catabolic process	-2.3	2.5	3.2	Clu|Apoe|Sgta|Rack1|Park7|Ube2v2|Hspa1b|Usp13|Ubqln2|Usp7|Bag5
GO:0035296	regulation of tube diameter	-2.3	2.5	3.2	Adcyap1|Alb|Fgb|Fgg|Kng2|Crp|Cd38|Apoe|Acta2|Serpinf2|Fga
GO:0097746	regulation of blood vessel diameter	-2.3	2.5	3.2	Adcyap1|Alb|Fgb|Fgg|Kng2|Crp|Cd38|Apoe|Acta2|Serpinf2|Fga
GO:0050880	regulation of blood vessel size	-2.3	2.5	3.2	Adcyap1|Alb|Fgb|Fgg|Kng2|Crp|Cd38|Apoe|Acta2|Serpinf2|Fga
GO:0021543	pallium development	-2.3	2.3	3.2	Grin1|Grin2b|Nefh|Nefm|Th|Ahsg|Nrp2|Nr2f1|Slc32a1|Nefl|Ndel1|Ogdh|H2afx
GO:1903426	regulation of reactive oxygen species biosynthetic process	-2.3	3.1	3.4	Grin1|Clu|Crp|Ass1|Aif1|Park7|Eef1a1|Hsp90aa1
GO:0035150	regulation of tube size	-2.3	2.5	3.2	Adcyap1|Alb|Fgb|Fgg|Kng2|Crp|Cd38|Apoe|Acta2|Serpinf2|Fga
GO:2001258	negative regulation of cation channel activity	-2.3	4.5	3.7	Calm1|Calm3|Calm2|Rem2|Park7
GO:0002793	positive regulation of peptide secretion	-2.3	2	3	Adcyap1|Fgb|Fgg|Mbp|Glul|Ncl|Cd38|Adcy8|Aif1|Ptbp1|Ezr|Pfkm|Mif|S100a9|S100a8|Fga|Cadm1
GO:0042136	neurotransmitter biosynthetic process	-2.3	3	3.4	Clu|Th|Crp|Ass1|Aif1|Aldh9a1|Hsp90aa1|Tph2
GO:0072525	pyridine-containing compound biosynthetic process	-2.3	3	3.4	Aldoc|Slc4a1|Pkm|Gpd1|Pfkm|Prkaa1|Mif|Ogdh
GO:0097242	amyloid-beta clearance	-2.3	5.7	4	C3|Clu|Apoe|Cltc
GO:0014808	release of sequestered calcium ion into cytosol by sarcoplasmic reticulum	-2.3	5.7	4	Calm1|Calm3|Calm2|Ryr2
GO:0030902	hindbrain development	-2.3	2.4	3.2	Atp2b2|Grin1|Sptbn2|Aif1|Hap1|Ntm|Cntn1|Plxna2|Ahi1|Herc1|Ogdh|Cend1
GO:0030595	leukocyte chemotaxis	-2.3	2.4	3.2	Anxa1|Ddt|Aif1|Lgmn|Mif|Lgals3|S100a9|S100a8|Rarres2|Ripor2|Pf4|Thbs1
GO:0033365	protein localization to organelle	-2.3	1.6	2.9	Calm1|Calm3|Glul|Atp5if1|Camk2a|Cd81|F2|Ppp3r1|Calm2|Ezr|Sgta|Prkaa1|Sec61a1|Msn|Dclk1|Kalrn|Txn1|Hnrnpu|Park7|Cct6a|Bag3|Cct3|Hsp90aa1|Tomm70|Meak7|Ahi1|Gpc4|Rangap1|Ybx1|Ryr2|Tmem201
GO:0070661	leukocyte proliferation	-2.3	2.1	3	Gstp1|Slc4a1|Clu|Kng2|Anxa1|Cd81|Cd38|Aif1|Msn|Mif|Lgals3|Rps3|Spta1|Ripor2|Cadm1|Mad1l1
GO:0034763	negative regulation of transmembrane transport	-2.3	2.8	3.3	Calm1|Calm3|Prkcb|Ywhaq|Calm2|Rem2|Park7|Ahi1|Thbs1
GO:0040013	negative regulation of locomotion	-2.3	2	3	Gstp1|Thy1|Tpm1|Adarb1|Dpysl3|Apoe|Ddt|Aif1|Mif|Robo2|Hrg|Apoh|Ripor2|Mctp1|Nav3|Sema7a|Thbs1
GO:0072330	monocarboxylic acid biosynthetic process	-2.3	2.2	3.1	Aldoc|Ldha|Slc4a1|Rbp1|Anxa1|Pkm|Gpd1|Pfkm|Prkaa1|Mif|Park7|Apoc2|Ogdh|Prxl2b
GO:0010942	positive regulation of cell death	-2.3	1.7	2.9	Nqo1|Grin1|Grin2b|Hbb|Hp|Ldha|Clu|Cnr1|Anxa1|Atp5if1|Camk2a|Lgals5|Anxa5|Pak3|Pdia3|Tgm2|Rack1|S100a9|S100a8|Park7|Rps3|Hrg|Eef1a1|Ctsz|Ercc3|Gsn|Usp7|Hba-a2|Thbs1
GO:0097581	lamellipodium organization	-2.3	3.3	3.4	Sh2b1|Hrg|Hsp90aa1|Arpc2|Dmtn|Brk1|Twf2
GO:0051279	regulation of release of sequestered calcium ion into cytosol	-2.3	3.3	3.4	Calm1|Calm3|Thy1|F2|Hap1|Calm2|Ryr2
GO:0019730	antimicrobial humoral response	-2.3	3.3	3.4	Fgb|F2|S100a9|Hrg|Rarres2|Pf4|Fga
GO:0055089	fatty acid homeostasis	-2.3	8.3	4.4	Got1|Apoe|Prkaa1
GO:0046113	nucleobase catabolic process	-2.3	8.3	4.4	Dpysl3|Dpysl5|Gda
GO:0034434	sterol esterification	-2.3	8.3	4.4	Apoa1|Apoe|Lamtor1
GO:0097201	negative regulation of transcription from RNA polymerase II promoter in response to stress	-2.3	8.3	4.4	Bag3|Hspa1b|Impact
GO:0021694	cerebellar Purkinje cell layer formation	-2.3	8.3	4.4	Atp2b2|Herc1|Cend1
GO:1990000	amyloid fibril formation	-2.3	8.3	4.4	Clu|Apoe|Gsn
GO:0071803	positive regulation of podosome assembly	-2.3	8.3	4.4	Msn|Arpc2|Lcp1
GO:0061684	chaperone-mediated autophagy	-2.3	8.3	4.4	Gfap|Bag3|Hsp90aa1
GO:1903729	regulation of plasma membrane organization	-2.3	8.3	4.4	Rab3a|S100a9|Gsn
GO:0034433	steroid esterification	-2.3	8.3	4.4	Apoa1|Apoe|Lamtor1
GO:1902992	negative regulation of amyloid precursor protein catabolic process	-2.3	8.3	4.4	Clu|Apoe|Hap1
GO:1901160	primary amino compound metabolic process	-2.3	8.3	4.4	Atp2b2|Pde1b|Tph2
GO:0001771	immunological synapse formation	-2.3	8.3	4.4	Cd81|Msn|Lgals3
GO:0034435	cholesterol esterification	-2.3	8.3	4.4	Apoa1|Apoe|Lamtor1
GO:0015696	ammonium transport	-2.3	2.8	3.3	Adcyap1|Syt2|Prkcb|Cnr1|Syt1|Sncg|Lgals3|Park7|Syt12
GO:0030218	erythrocyte differentiation	-2.3	2.8	3.3	B2m|Hbb|Slc4a1|Atp5if1|Hspa1b|Maea|Hba-a2|Jmjd6|Dmtn
GO:0010950	positive regulation of endopeptidase activity	-2.3	2.6	3.2	Grin1|Grin2b|Mbp|Lgmn|Rack1|S100a9|S100a8|Rps3|Gsn|Cyfip2
GO:0002685	regulation of leukocyte migration	-2.3	2.4	3.1	Thy1|Anxa1|Cd81|Ddt|Aif1|Lgmn|Msn|Mif|Lgals3|Rarres2|Ripor2|Thbs1
GO:0042098	T cell proliferation	-2.3	2.4	3.1	Slc4a1|Kng2|Anxa1|Cd81|Aif1|Msn|Lgals3|Rps3|Spta1|Ripor2|Cadm1|Mad1l1
GO:0070374	positive regulation of ERK1 and ERK2 cascade	-2.3	2.3	3.1	Adcyap1|C3|Fgb|Fgg|Apoe|Ddt|Acta2|Mif|Chi3l1|Necab2|Serpinf2|Sema7a|Fga
GO:0008038	neuron recognition	-2.3	4.4	3.7	Ncam1|Bsg|Cnr1|Gap43|Robo2
GO:0006695	cholesterol biosynthetic process	-2.3	4.4	3.7	Apoa1|Apoe|Fdft1|Hmgcs1|Prkaa1
GO:0045429	positive regulation of nitric oxide biosynthetic process	-2.3	4.4	3.7	Clu|Crp|Ass1|Aif1|Hsp90aa1
GO:0006942	regulation of striated muscle contraction	-2.3	3.3	3.4	Atp1a1|Calm1|Calm3|Calm2|Fxyd1|Hsp90aa1|Ryr2
GO:1900076	regulation of cellular response to insulin stimulus	-2.3	3.3	3.4	Prkcb|Ahsg|Nucks1|Prkaa1|Ptpre|Rarres2|Ybx1
GO:0006909	phagocytosis	-2.3	2.3	3.1	C3|Apoa1|Ahsg|Anxa1|Aif1|Tgm2|Rack1|Anxa11|Gsn|Jmjd6|IgG-2a|Thbs1
GO:0022037	metencephalon development	-2.3	2.6	3.2	Atp2b2|Grin1|Sptbn2|Aif1|Hap1|Ntm|Cntn1|Herc1|Ogdh|Cend1
GO:0060249	anatomical structure homeostasis	-2.3	1.9	2.9	Tf|Cnr1|Ahsg|Cd38|Homer1|Homer2|Car2|Mre11a|Pfkm|Prkaa1|Plg|Calb2|Hnrnpu|Cct6a|Bag3|Hspa1b|Cct3|Hsp90aa1|Gaa
GO:1903859	regulation of dendrite extension	-2.3	5.5	3.9	Syt2|Syt1|Unc13a|Cpne6
GO:1902991	regulation of amyloid precursor protein catabolic process	-2.3	5.5	3.9	Clu|Apoe|Hap1|Unc13a
GO:0001919	regulation of receptor recycling	-2.3	5.5	3.9	Gria2|Gria1|Anxa2|Lamtor1
GO:1903514	release of sequestered calcium ion into cytosol by endoplasmic reticulum	-2.3	5.5	3.9	Calm1|Calm3|Calm2|Ryr2
GO:0010758	regulation of macrophage chemotaxis	-2.3	5.5	3.9	Ddt|Mif|Rarres2|Thbs1
GO:0007204	positive regulation of cytosolic calcium ion concentration	-2.3	2	3	Adcyap1|Calm1|Calm3|Grin1|Grin2b|Grm1|Thy1|Kng2|Cnr1|Cd38|Adcy8|F2|Hap1|Calm2|Tgm2|Synpo|Ryr2
GO:0034767	positive regulation of ion transmembrane transport	-2.3	2.5	3.1	Calm1|Calm3|Thy1|F2|Dpp6|Hap1|Calm2|Arc|Fxyd1|Park7|Ryr2
GO:0048511	rhythmic process	-2.2	1.9	2.9	Alb|Grin1|Grin2b|Slc4a1|Clu|Th|Anxa1|Ass1|Pdia3|Homer1|Prkaa1|Rack1|Robo2|Ptprn|Hnrnpu|Tph2|Usp7|Ndufa9
GO:0009112	nucleobase metabolic process	-2.2	4.3	3.6	Ak2|Ttr|Dpysl3|Dpysl5|Gda
GO:1902653	secondary alcohol biosynthetic process	-2.2	4.3	3.6	Apoa1|Apoe|Fdft1|Hmgcs1|Prkaa1
GO:0051412	response to corticosterone	-2.2	4.3	3.6	Grin2b|Th|Calm2|Gpx3|Nefl
GO:0030099	myeloid cell differentiation	-2.2	1.9	2.9	B2m|Hbb|Slc4a1|Tf|Rbp1|Atp5if1|Cd81|Pde1b|Car2|Anxa2|Hist1h4b|Hist1h4m|Hspa1b|Maea|Hba-a2|Jmjd6|Pf4|Dmtn|Hist4h4
GO:2000146	negative regulation of cell motility	-2.2	2.1	3	Gstp1|Thy1|Tpm1|Adarb1|Dpysl3|Apoe|Ddt|Aif1|Mif|Hrg|Apoh|Ripor2|Mctp1|Nav3|Thbs1
GO:1903050	regulation of proteolysis involved in cellular protein catabolic process	-2.2	2.3	3.1	Clu|Atp5if1|Apoe|Sgta|Rack1|Park7|Ube2v2|Hspa1b|Usp13|Ubqln2|Usp7|Bag5
GO:2001056	positive regulation of cysteine-type endopeptidase activity	-2.2	2.7	3.2	Grin1|Grin2b|Lgmn|Rack1|S100a9|S100a8|Rps3|Gsn|Cyfip2
GO:0090130	tissue migration	-2.2	2.1	3	Hspb1|Glul|Apoa1|Anxa1|Lgals5|Apoe|Lgmn|Pfn1|Acta2|Hrg|Apoh|Prcp|Krt2|Thbs1|Iqsec1
GO:0042063	gliogenesis	-2.2	2	2.9	Adcyap1|Gfap|Grin1|Gstp1|Tf|Clu|Anxa1|Fn1|Apoe|Penk|F2|Gap43|Eef2|Ppp3r1|S100a9|S100a8|Gsn
GO:0010522	regulation of calcium ion transport into cytosol	-2.2	2.9	3.2	Calm1|Calm3|Grin1|Thy1|F2|Hap1|Calm2|Ryr2
GO:0070663	regulation of leukocyte proliferation	-2.2	2.2	3	Gstp1|Slc4a1|Kng2|Anxa1|Cd81|Cd38|Aif1|Mif|Lgals3|Rps3|Spta1|Ripor2|Mad1l1
GO:0090276	regulation of peptide hormone secretion	-2.2	2.2	3	Adcyap1|Fgb|Fgg|Glul|Cnr1|Cd38|Anxa5|Kcnb1|Adcy8|Ptbp1|Pfkm|Kalrn|Fga
GO:0044794	positive regulation by host of viral process	-2.2	7.8	4.3	Apoe|Anxa2|Nucks1
GO:0032230	positive regulation of synaptic transmission, GABAergic	-2.2	7.8	4.3	Hap1|Car2|Car7
GO:0033591	response to L-ascorbic acid	-2.2	7.8	4.3	Cat|Gstp1|Hp
GO:2000302	positive regulation of synaptic vesicle exocytosis	-2.2	7.8	4.3	Syt2|Cnr1|Syt1
GO:2001256	regulation of store-operated calcium entry	-2.2	7.8	4.3	Homer1|Homer2|Homer3
GO:0098696	regulation of neurotransmitter receptor localization to postsynaptic specialization membrane	-2.2	7.8	4.3	Camk2a|Kalrn|Gpc4
GO:0045821	positive regulation of glycolytic process	-2.2	7.8	4.3	Gpd1|Prkaa1|Mif
GO:0045652	regulation of megakaryocyte differentiation	-2.2	5.3	3.8	Hist1h4b|Hist1h4m|Pf4|Hist4h4
GO:0035767	endothelial cell chemotaxis	-2.2	5.3	3.8	Hspb1|Lgmn|Hrg|Thbs1
GO:1902745	positive regulation of lamellipodium organization	-2.2	5.3	3.8	Hsp90aa1|Arpc2|Brk1|Twf2
GO:0032623	interleukin-2 production	-2.2	3.6	3.4	Anxa1|Homer2|Homer3|Ezr|Rps3|Nav3
GO:1904407	positive regulation of nitric oxide metabolic process	-2.2	4.2	3.6	Clu|Crp|Ass1|Aif1|Hsp90aa1
GO:0014812	muscle cell migration	-2.2	2.9	3.2	Gstp1|Tpm1|Anxa1|Aif1|Mif|Kalrn|Arpc2|Fga
GO:2000147	positive regulation of cell motility	-2.2	1.7	2.8	Grin1|Grm1|Hspb1|Tf|Thy1|Anxa1|Fn1|Aif1|Pak3|Actn4|Lgmn|Pfn1|Acta2|Mif|Rack1|Lgals3|Rarres2|Arpc2|Ripor2|Sema7a|Dmtn|Fga|Thbs1|Iqsec1
GO:2001244	positive regulation of intrinsic apoptotic signaling pathway	-2.2	3.6	3.4	Clu|Rack1|S100a9|S100a8|Park7|Rps3
GO:0006081	cellular aldehyde metabolic process	-2.2	3.6	3.4	Aldh9a1|Park7|Dkk3|Akr1b10|Grhpr|Pnkd
GO:0040017	positive regulation of locomotion	-2.2	1.7	2.8	Grin1|Grm1|Hspb1|Tf|Thy1|Anxa1|Fn1|Aif1|Pak3|Actn4|Lgmn|Pfn1|Acta2|Mif|Rack1|Lgals3|Tubb2b|Rarres2|Arpc2|Ripor2|Sema7a|Dmtn|Fga|Thbs1|Iqsec1
GO:0060047	heart contraction	-2.2	2.3	3	Atp1a1|Calm1|Calm3|Tpm1|Th|Calm2|Gnao1|Fxyd1|Hsp90aa1|Cacna2d2|Gaa|Ryr2
GO:2001236	regulation of extrinsic apoptotic signaling pathway	-2.2	2.5	3.1	Fgb|Fgg|Gstp1|Pdia3|Lgals3|Park7|Hspa1b|Pf4|Fga|Thbs1
GO:0006457	protein folding	-2.2	2.5	3.1	B2m|Hspb1|Clu|Pdia3|Sgta|Cct6a|Hspa1b|Cct3|Hsp90aa1|Bag5
GO:0071675	regulation of mononuclear cell migration	-2.2	4.1	3.5	Aif1|Lgmn|Lgals3|Rarres2|Thbs1
GO:0051489	regulation of filopodium assembly	-2.2	4.1	3.5	Dpysl3|Gap43|Arpc2|Ripor2|Dmtn
GO:0021510	spinal cord development	-2.2	2.7	3.1	Nefh|Nefm|Adarb1|Gria1|Nefl|Robo2|Bag3|Nova1|Ahi1
GO:0022409	positive regulation of cell-cell adhesion	-2.2	2.2	3	Fgb|Fgg|Slc4a1|Thy1|Anxa1|Cd81|Aif1|Lgals1|Rps3|Kifap3|Spta1|Dmtn|Fga
GO:0032869	cellular response to insulin stimulus	-2.2	2.2	3	Got1|Gstp1|Prkcb|Ahsg|Pkm|Nucks1|Prkaa1|Grb2|Ptpre|Ndel1|Kiaa0408L|Rarres2|Ybx1
GO:0140239	postsynaptic endocytosis	-2.2	5.2	3.7	Hap1|Ppp3r1|Arc|Iqsec1
GO:0098884	postsynaptic neurotransmitter receptor internalization	-2.2	5.2	3.7	Hap1|Ppp3r1|Arc|Iqsec1
GO:0071322	cellular response to carbohydrate stimulus	-2.2	2.3	3	Prkcb|Th|Aqp4|Fn1|Kcnb1|Adcy8|Ptprn2|Lgals1|Prkaa1|Rack1|Txn1|Ptprn
GO:0019058	viral life cycle	-2.2	2.3	3	Grm1|Adarb1|Cd81|Apoe|Anxa2|Lgals1|Mre11a|Ctsb|Nucks1|Rab1a|Mx2|Gsn
GO:0030516	regulation of axon extension	-2.1	2.9	3.2	Gdi1|Fn1|Apoe|Ndel1|Sema7a|Golga4|Twf2|Cdkl5
GO:0006733	oxidoreduction coenzyme metabolic process	-2.1	2.5	3	Aldoc|Ldha|Slc4a1|Pkm|Gpd1|Pfkm|Prkaa1|Mif|Ogdh|Ndufa9
GO:0036293	response to decreased oxygen levels	-2.1	1.8	2.8	Aldoc|Cat|Grin2b|Hp|Ldha|Serpina1|Scn2a|Tf|Prkcb|Th|Crp|Pkm|Cd38|Penk|Pdia3|Actn4|Prkaa1|Mif|Ercc3|Ryr2
GO:0060998	regulation of dendritic spine development	-2.1	3.1	3.2	Apoe|Pak3|Arc|Shank1|Itpka|Kalrn|Cdkl5
GO:0043113	receptor clustering	-2.1	3.5	3.3	Grin2b|Thy1|Cd81|Apoe|Gsn|Shisa6
GO:0098962	regulation of postsynaptic neurotransmitter receptor activity	-2.1	7.3	4.1	Homer1|Homer3|Shisa6
GO:0035459	cargo loading into vesicle	-2.1	7.3	4.1	Sec23a|Rab1a|Sar1a
GO:0051131	chaperone-mediated protein complex assembly	-2.1	7.3	4.1	Clu|Hspa1b|Hsp90aa1
GO:0051197	positive regulation of coenzyme metabolic process	-2.1	7.3	4.1	Gpd1|Prkaa1|Mif
GO:1902176	negative regulation of oxidative stress-induced intrinsic apoptotic signaling pathway	-2.1	7.3	4.1	Hspb1|Park7|Bag5
GO:0020027	hemoglobin metabolic process	-2.1	7.3	4.1	Cat|Hpx|Epb42
GO:0051280	negative regulation of release of sequestered calcium ion into cytosol	-2.1	7.3	4.1	Calm1|Calm3|Calm2
GO:0030813	positive regulation of nucleotide catabolic process	-2.1	7.3	4.1	Gpd1|Prkaa1|Mif
GO:0071281	cellular response to iron ion	-2.1	7.3	4.1	B2m|Tf|Hrg
GO:0010875	positive regulation of cholesterol efflux	-2.1	7.3	4.1	Apoa1|Apoe|Pon1
GO:0010761	fibroblast migration	-2.1	4.1	3.4	Pak3|Acta2|Dmtn|Thbs1|Tmem201
GO:0046683	response to organophosphorus	-2.1	2.4	3	Ldha|Tf|Bsg|Ass1|Penk|Vgf|Ezr|Gpd1|Hcn3|Ptprn|Dmtn
GO:0042246	tissue regeneration	-2.1	3.1	3.2	Anxa1|Cd81|Pkm|Gap43|Ninj2|Plg|Gsn
GO:0030335	positive regulation of cell migration	-2.1	1.7	2.7	Grin1|Grm1|Hspb1|Thy1|Anxa1|Fn1|Aif1|Pak3|Actn4|Lgmn|Pfn1|Acta2|Mif|Rack1|Lgals3|Rarres2|Arpc2|Ripor2|Sema7a|Dmtn|Fga|Thbs1|Iqsec1
GO:0007632	visual behavior	-2.1	3.5	3.3	Grin1|Slc1a2|Pde1b|Synpo|Rgs14|Tanc1
GO:0032409	regulation of transporter activity	-2.1	2.1	2.9	Calm1|Calm3|Hap1|Homer1|Calm2|Arc|Fxyd1|Rem2|Shank1|Pon1|Park7|Rph3a|Shisa6|Ryr2
GO:1901020	negative regulation of calcium ion transmembrane transporter activity	-2.1	5	3.6	Calm1|Calm3|Calm2|Rem2
GO:0031116	positive regulation of microtubule polymerization	-2.1	5	3.6	Gda|Rps3|Hspa1b|Nav3
GO:0021680	cerebellar Purkinje cell layer development	-2.1	5	3.6	Atp2b2|Sptbn2|Herc1|Cend1
GO:0032435	negative regulation of proteasomal ubiquitin-dependent protein catabolic process	-2.1	5	3.6	Sgta|Park7|Usp7|Bag5
GO:0010256	endomembrane system organization	-2.1	1.9	2.8	Slc4a1|Clu|Rab3a|Ptbp1|Cltc|Sgta|Sec61a1|Rab1a|S100a9|Ptprn|Ndel1|Spta1|Gsn|Lamtor1|Sptb|Bag5|Surf4|Tmem201
GO:0031330	negative regulation of cellular catabolic process	-2.1	2.2	2.9	Hp|Cnr1|Ptbp1|Anxa2|Sgta|Hnrnpu|Park7|Sec22b|Lrpprc|Herc1|Usp7|Bag5|Ybx1
GO:0015672	monovalent inorganic cation transport	-2.1	1.8	2.7	Adcyap1|Atp1a1|Scn2a|Kcnb1|Clcn5|Dpp6|Cox6c|Fxyd1|Kcna6|Mif|Hcn3|Atp6v1f|Cntn1|Park7|Atp6v0c|Slc25a3|Alg10|Cox5a|Atp6v0d1|Atp6v1g1|Atp6v1g2|Atp6v1a
GO:0071621	granulocyte chemotaxis	-2.1	2.8	3.1	Anxa1|Lgals3|S100a9|S100a8|Rarres2|Ripor2|Pf4|Thbs1
GO:0043244	regulation of protein complex disassembly	-2.1	2.8	3.1	Tpm1|Sptbn2|Gsn|Arpc2|Sptb|Nav3|Shroom2|Twf2
GO:0043624	cellular protein complex disassembly	-2.1	2.6	3	Tpm1|Sptbn2|Stmn1|Gsn|Arpc2|Sptb|Nav3|Shroom2|Twf2
GO:0050865	regulation of cell activation	-2.1	1.7	2.7	Fgg|Slc4a1|Thy1|Kng2|Cnr1|Anxa1|Cd81|Cd38|Apoe|Aif1|Lgals1|Acta2|Mif|Lgals3|Ptpre|Rps3|Hrg|Spta1|Gsn|Ripor2|Dmtn|IgG-2a|Thbs1|Mad1l1
GO:0034109	homotypic cell-cell adhesion	-2.1	3.4	3.2	Fgb|Fgg|Ncam1|Lgals1|Dmtn|Fga
GO:0002437	inflammatory response to antigenic stimulus	-2.1	3.4	3.2	Adcyap1|C3|Cnr1|Cd81|Park7|Serpinc1
GO:0044257	cellular protein catabolic process	-2.1	1.6	2.7	Clu|Atp5if1|Cd81|Apoe|Psma6|Psmb2|Ezr|Anxa2|Lgmn|Ctsb|Sgta|Msn|Rack1|Plg|Park7|Pcyox1|Ctsz|Ube2v2|Hspa1b|Maea|Hsp90aa1|Clpp|Usp13|Fbxl4|Ubqln2|Usp7|Bag5|Fbxl18|Rnf11l1
GO:0034101	erythrocyte homeostasis	-2.1	2.6	3	B2m|Hbb|Slc4a1|Atp5if1|Hspa1b|Maea|Hba-a2|Jmjd6|Dmtn
GO:0050884	neuromuscular process controlling posture	-2.1	6.9	3.9	Adarb1|Gaa|Pnkd
GO:0046058	cAMP metabolic process	-2.1	6.9	3.9	Adcy8|Pde10a|Adcy9
GO:1902805	positive regulation of synaptic vesicle transport	-2.1	6.9	3.9	Syt2|Cnr1|Syt1
GO:0048172	regulation of short-term neuronal synaptic plasticity	-2.1	6.9	3.9	Rab3a|Unc13a|Shisa6
GO:0034312	diol biosynthetic process	-2.1	6.9	3.9	Ephx1|Pcbd1|Sptlc2
GO:0051642	centrosome localization	-2.1	4.9	3.6	Ezr|Ndel1|Plxna2|Tmem201
GO:0071827	plasma lipoprotein particle organization	-2.1	4.9	3.6	Apoa1|Apoe|Pon1|Mpo
GO:0010543	regulation of platelet activation	-2.1	4.9	3.6	Fgg|Apoe|Hrg|Dmtn
GO:0009108	coenzyme biosynthetic process	-2.1	2.3	2.9	Aldoc|Slc4a1|Pkm|Pcbd1|Gpd1|Pfkm|Prkaa1|Mif|Dld|Ogdh|Ndufa9
GO:0001662	behavioral fear response	-2.1	3.9	3.3	Adcyap1|Grin2b|Apoe|Penk|Kalrn
GO:0070741	response to interleukin-6	-2.1	3.9	3.3	Fgg|Aqp4|Crp|Chi3l1|Fga
GO:0003015	heart process	-2	2.2	2.9	Atp1a1|Calm1|Calm3|Tpm1|Th|Calm2|Gnao1|Fxyd1|Hsp90aa1|Cacna2d2|Gaa|Ryr2
GO:0070997	neuron death	-2	1.8	2.7	Nqo1|Grin1|Grin2b|Scn2a|Clu|Adarb1|Apoe|Kcnb1|Pak3|Lgmn|Sncg|Rack1|Nefl|Park7|Ctsz|Ube2v2|Meak7|Vstm2l|Bag5
GO:0021954	central nervous system neuron development	-2	3	3.1	Adarb1|Nrp2|Dclk1|Robo2|Ndel1|Hsp90aa1|Ogdh
GO:0015918	sterol transport	-2	3	3.1	Apoa1|Apoe|Anxa2|Pon1|Apoc2|Osbpl9|Lamtor1
GO:0001525	angiogenesis	-2	1.8	2.7	C3|Hspb1|Thy1|Glul|Prkcb|Ncl|Anxa1|Pkm|Fn1|Ppp3r1|Anxa2|Nrp2|Lgals3|Chi3l1|Hrg|Apoh|Prcp|Ngp|Jmjd6|Pf4|Thbs1
GO:0042129	regulation of T cell proliferation	-2	2.4	2.9	Slc4a1|Kng2|Anxa1|Cd81|Aif1|Lgals3|Rps3|Spta1|Ripor2|Mad1l1
GO:0007051	spindle organization	-2	2.4	2.9	Stmn1|Cltc|Ezr|Kif2a|Rgs14|Hnrnpu|Rps3|Hspa1b|Ripor2|Map4
GO:0050900	leukocyte migration	-2	1.9	2.7	Thy1|Anxa1|Cd81|Ddt|Aif1|Lgmn|Msn|Mif|Lgals3|Plg|S100a9|S100a8|Rarres2|Ripor2|Pf4|Thbs1
GO:0032637	interleukin-8 production	-2	3.3	3.2	Anxa1|Crp|Rab1a|Chi3l1|Park7|Hspa1b
GO:0099024	plasma membrane invagination	-2	3.3	3.2	C3|Aif1|Gsn|Snx18|IgG-2a|Thbs1
GO:0006639	acylglycerol metabolic process	-2	2.7	3	C3|Cat|Apoa1|Apoe|Dgkb|Apoh|Apoc2|Dgki
GO:1903052	positive regulation of proteolysis involved in cellular protein catabolic process	-2	2.7	3	Clu|Atp5if1|Sgta|Rack1|Ube2v2|Hspa1b|Usp13|Ubqln2
GO:0050663	cytokine secretion	-2	2.1	2.8	Mbp|Apoa1|Ncl|Anxa1|Crp|Fn1|Aif1|Ezr|Mif|Rab1a|Chi3l1|Serpinb1a|Cadm1
GO:1902882	regulation of response to oxidative stress	-2	3	3.1	Hspb1|Rack1|Txn1|Park7|Meak7|Mctp1|Bag5
GO:0002209	behavioral defense response	-2	3.8	3.3	Adcyap1|Grin2b|Apoe|Penk|Kalrn
GO:0048638	regulation of developmental growth	-2	1.8	2.7	C3|Ncam1|Syt2|Gdi1|Fn1|Syt1|Apoe|Ezr|Lgmn|Unc13a|Ndel1|Cacna2d2|Tomm70|Sema7a|Golga4|Twf2|Cpne6|Cdkl5
GO:0031647	regulation of protein stability	-2	2	2.8	Clu|Apoa1|Cd81|Pfn1|Park7|Cct6a|Bag3|Hspa1b|Cct3|Gsn|Hsp90aa1|Usp13|Usp7|Bag5
GO:0061842	microtubule organizing center localization	-2	4.7	3.5	Ezr|Ndel1|Plxna2|Tmem201
GO:0034381	plasma lipoprotein particle clearance	-2	4.7	3.5	Crp|Apoe|Anxa2|Apoc2
GO:0070296	sarcoplasmic reticulum calcium ion transport	-2	4.7	3.5	Calm1|Calm3|Calm2|Ryr2
GO:1905476	negative regulation of protein localization to membrane	-2	4.7	3.5	Grm1|Gdi1|Cltc|Dmtn
GO:0048194	Golgi vesicle budding	-2	4.7	3.5	Sec23a|Rab1a|Tfg|Sar1a
GO:0071333	cellular response to glucose stimulus	-2	2.3	2.8	Th|Aqp4|Fn1|Kcnb1|Adcy8|Ptprn2|Lgals1|Prkaa1|Rack1|Txn1|Ptprn
GO:0021549	cerebellum development	-2	2.5	2.9	Atp2b2|Sptbn2|Aif1|Hap1|Ntm|Cntn1|Herc1|Ogdh|Cend1
GO:0070588	calcium ion transmembrane transport	-2	2	2.7	Atp2b2|Calm1|Calm3|Grin1|Grin2b|Thy1|Anxa5|F2|Hap1|Calm2|Anxa2|Rem2|Sec61a1|Cacna2d2|Ryr2
GO:0060996	dendritic spine development	-2	2.7	3	Camk2a|Apoe|Pak3|Arc|Shank1|Itpka|Kalrn|Cdkl5

## Sheet: Signaling pathways
Table S7-2 The Signaling Pathways of Proteomics proteins’ PPI Network
Term	Description	LogP	Enrichment	Z-score	Genes
rno04721	Synaptic vesicle cycle	-9.7	9.4	10	Rab3a|Syt1|Cltc|Unc13a|Slc32a1|Stx1a|Atp6v1f|Atp6v0c|Atp6v0d1|Atp6v1g1|Ap2a1|Atp6v1g2|Cplx3|Atp6v1a
rno04724	Glutamatergic synapse	-9.5	6.4	9.2	Grin1|Grin2b|Grm1|Grm2|Glul|Prkcb|Adcy8|Slc1a2|Homer1|Homer2|Homer3|Gria2|Ppp3r1|Gria1|Gnao1|Shank1|Adcy9|Gng13
rno05031	Amphetamine addiction	-8.3	8.2	9.2	Calm1|Calm3|Grin1|Grin2b|Prkcb|Th|Camk2a|Gria2|Ppp3r1|Gria1|Calm2|Arc|Stx1a
rno04610	Complement and coagulation cascades	-8	7	8.6	C3|Fgb|Fgg|Serpina1|Clu|Kng2|F2|Plg|C9|Cfh|Serpinf2|Cfb|Serpinc1|Fga
rno04720	Long-term potentiation	-7.3	7.5	8.4	Calm1|Calm3|Grin1|Grin2b|Grm1|Prkcb|Camk2a|Adcy8|Gria2|Ppp3r1|Gria1|Calm2
rno04713	Circadian entrainment	-7	5.9	7.6	Calm1|Calm3|Grin1|Grin2b|Prkcb|Camk2a|Adcy8|Gria2|Gria1|Calm2|Gnao1|Adcy9|Gng13|Ryr2
rno04966	Collecting duct acid secretion	-6.8	12	9.2	Slc4a1|Car2|Atp6v1f|Atp6v0c|Atp6v0d1|Atp6v1g1|Atp6v1g2|Atp6v1a
rno05014	Amyotrophic lateral sclerosis (ALS)	-6.1	7.4	7.5	Cat|Grin1|Grin2b|Nefh|Nefm|Slc1a2|Gria2|Ppp3r1|Gria1|Nefl
rno04921	Oxytocin signaling pathway	-5.3	4	5.9	Calm1|Calm3|Prkcb|Camk2a|Cd38|Adcy8|Eef2|Ppp3r1|Calm2|Gnao1|Prkaa1|Camkk2|Cacna2d2|Adcy9|Ryr2
rno04971	Gastric acid secretion	-4.9	5.5	6.2	Atp1a1|Calm1|Calm3|Prkcb|Camk2a|Adcy8|Calm2|Car2|Ezr|Adcy9
rno04020	Calcium signaling pathway	-4.8	3.5	5.5	Atp2b2|Calm1|Calm3|Grin1|Grm1|Prkcb|Slc25a5|Camk2a|Cd38|Adcy8|Pde1b|Ppp3r1|Calm2|Itpka|Adcy9|Ryr2
rno04970	Salivary secretion	-4.8	5.3	6	Atp1a1|Atp2b2|Calm1|Calm3|Prkcb|Lyz2|Cd38|Adcy8|Calm2|Adcy9
rno05034	Alcoholism	-4.6	3.5	5.3	Calm1|Calm3|Grin1|Grin2b|Th|Calm2|Gnao1|Camkk1|Hist1h4b|Grb2|Camkk2|Hist1h4m|H2afx|Gng13|Hist2h2ab
rno00190	Oxidative phosphorylation	-4.4	3.8	5.2	Cox6c|Atp6v1f|Atp6v0c|Cox5a|Atp6v0d1|Ndufv1|Atp6v1g1|Ppa2|Ndufa6|Ndufb7|Ndufa9|Atp6v1g2|Atp6v1a
rno04915	Estrogen signaling pathway	-4	4.4	5.2	Calm1|Calm3|Grm1|Adcy8|Calm2|Gnao1|Grb2|Hspa1b|Hsp90aa1|Adcy9
rno04145	Phagosome	-4	3.1	4.7	C3|Stx7|Tuba1a|Sec61a1|Atp6v1f|Atp6v0c|Tubb2b|Atp6v0d1|Atp6v1g1|Mpo|Sec22b|Tuba4a|Atp6v1g2|Thbs1|Atp6v1a
rno04070	Phosphatidylinositol signaling system	-4	4.3	5.1	Calm1|Calm3|Prkcb|Calm2|Dgkb|Itpka|Pip4k2b|Pip4k2c|Inpp5j|Dgki
rno04723	Retrograde endocannabinoid signaling	-3.7	4	4.8	Grm1|Prkcb|Cnr1|Adcy8|Gria2|Gria1|Gnao1|Slc32a1|Adcy9|Gng13
rno04911	Insulin secretion	-3.6	4.3	4.9	Adcyap1|Atp1a1|Prkcb|Camk2a|Rab3a|Adcy8|Stx1a|Adcy9|Ryr2
rno04024	cAMP signaling pathway	-3.5	3	4.3	Atp1a1|Atp2b2|Calm1|Calm3|Grin1|Grin2b|Camk2a|Adcy8|Gria2|Gria1|Calm2|Fxyd1|Adcy9|Ryr2
rno04727	GABAergic synapse	-3.5	4.1	4.7	Glul|Prkcb|Adcy8|Hap1|Gnao1|Slc6a11|Slc32a1|Adcy9|Gng13
rno04728	Dopaminergic synapse	-3.4	3.5	4.5	Calm1|Calm3|Grin2b|Prkcb|Th|Camk2a|Gria2|Gria1|Calm2|Gnao1|Gng13
rno05134	Legionellosis	-3.3	5	4.8	C3|Rab1a|Eef1a1|Eef1g|Hspa1b|Sec22b|Sar1a
rno05010	Alzheimer's disease	-3.3	2.9	4.1	Calm1|Calm3|Grin1|Grin2b|Apoe|Ppp3r1|Calm2|Cox6c|Cox5a|Ndufv1|Ndufa6|Ndufb7|Ndufa9
rno04261	Adrenergic signaling in cardiomyocytes	-3.1	3.2	4.1	Atp1a1|Atp2b2|Calm1|Calm3|Tpm1|Camk2a|Adcy8|Calm2|Cacna2d2|Adcy9|Ryr2
rno00910	Nitrogen metabolism	-3.1	9.2	5.5	Glul|Car2|Car7|Car1
rno00380	Tryptophan metabolism	-3.1	5.4	4.7	Cat|Aldh9a1|Echs1|Ogdhl|Tph2|Ogdh
rno01200	Carbon metabolism	-3.1	3.4	4.1	Aldoc|Cat|Got1|Pkm|Got2|Pfkm|Echs1|Ogdhl|Dld|Ogdh
rno05030	Cocaine addiction	-3.1	5.3	4.6	Grin1|Grin2b|Grm2|Th|Gria2|Gpsm1
rno00220	Arginine biosynthesis	-2.9	8.3	5.1	Got1|Glul|Ass1|Got2
rno05418	Fluid shear stress and atherosclerosis	-2.9	3	3.9	Calm1|Calm3|Nqo1|Gsta1|Gstm1|Gstp1|Ass1|Calm2|Prkaa1|Txn1|Hsp90aa1
rno04924	Renin secretion	-2.9	4.3	4.2	Adcyap1|Calm1|Calm3|Pde1b|Ppp3r1|Calm2|Ctsb
rno04540	Gap junction	-2.9	3.8	4.1	Grm1|Prkcb|Adcy8|Tuba1a|Grb2|Tubb2b|Adcy9|Tuba4a
rno05016	Huntington's disease	-2.9	2.7	3.7	Grin1|Grin2b|Slc25a5|Hap1|Cltc|Cox6c|Tgm2|Cox5a|Ndufv1|Ap2a1|Ndufa6|Ndufb7|Ndufa9
rno00250	Alanine, aspartate and glutamate metabolism	-2.8	5.9	4.6	Got1|Glul|Ass1|Got2|Nit2
rno04918	Thyroid hormone synthesis	-2.8	4	4.1	Alb|Atp1a1|Ttr|Prkcb|Adcy8|Gpx3|Adcy9
rno04114	Oocyte meiosis	-2.8	3.3	3.8	Calm1|Calm3|Camk2a|Ywhaq|Adcy8|Ppp3r1|Calm2|Cdc23|Adcy9
rno05032	Morphine addiction	-2.7	3.6	3.9	Prkcb|Adcy8|Pde1b|Gnao1|Pde10a|Slc32a1|Adcy9|Gng13
rno04912	GnRH signaling pathway	-2.7	3.6	3.9	Calm1|Calm3|Prkcb|Camk2a|Adcy8|Calm2|Grb2|Adcy9
rno04015	Rap1 signaling pathway	-2.6	2.5	3.5	Calm1|Calm3|Grin1|Grin2b|Prkcb|Cnr1|Adcy8|Calm2|Gnao1|Pfn1|Rgs14|Adcy9|Thbs1
rno00350	Tyrosine metabolism	-2.6	5.3	4.2	Got1|Th|Got2|Mif|Fahd1
rno00620	Pyruvate metabolism	-2.6	5.3	4.2	Ldha|Pkm|Aldh9a1|Dld|Grhpr
rno05143	African trypanosomiasis	-2.6	5.3	4.2	Hbb|Prkcb|Apoa1|Hba-a1|Hba-a2
rno04810	Regulation of actin cytoskeleton	-2.6	2.5	3.4	Fn1|F2|Pak3|Ezr|Actn4|Pfn1|Msn|Pip4k2b|Pip4k2c|Gsn|Arpc2|Cyfip2|Brk1
rno04972	Pancreatic secretion	-2.6	3.4	3.7	Atp1a1|Atp2b2|Prkcb|Cd38|Adcy8|Car2|Adcy9|Ryr2
rno05033	Nicotine addiction	-2.6	5.2	4.2	Grin1|Grin2b|Gria2|Gria1|Slc32a1
rno04916	Melanogenesis	-2.5	3.3	3.7	Calm1|Calm3|Prkcb|Camk2a|Adcy8|Calm2|Gnao1|Adcy9
rno04922	Glucagon signaling pathway	-2.5	3.2	3.6	Calm1|Calm3|Ldha|Camk2a|Pkm|Ppp3r1|Calm2|Prkaa1
rno04925	Aldosterone synthesis and secretion	-2.4	3.5	3.5	Calm1|Calm3|Prkcb|Camk2a|Adcy8|Calm2|Adcy9
rno00630	Glyoxylate and dicarboxylate metabolism	-2.4	5.9	4.1	Cat|Glul|Dld|Grhpr
rno05214	Glioma	-2.4	3.9	3.6	Calm1|Calm3|Prkcb|Camk2a|Calm2|Grb2
rno01230	Biosynthesis of amino acids	-2.4	3.4	3.5	Aldoc|Got1|Glul|Pkm|Ass1|Got2|Pfkm
rno00010	Glycolysis / Gluconeogenesis	-2.2	3.6	3.4	Aldoc|Ldha|Pkm|Aldh9a1|Pfkm|Dld
rno04961	Endocrine and other factor-regulated calcium reabsorption	-2.2	4.1	3.5	Atp1a1|Prkcb|Cltc|Adcy9|Ap2a1
rno04371	Apelin signaling pathway	-2.1	2.6	3.1	Calm1|Calm3|Adcy8|Calm2|Prkaa1|Acta2|Adcy9|Gng13|Ryr2
rno04976	Bile secretion	-2.1	3.5	3.3	Atp1a1|Aqp4|Ephx1|Adcy8|Car2|Adcy9

## Sheet: Reactome pathways
Table S7-3 The Reactome Pathways of Proteomics proteins’ PPI Network
Term	Description	LogP	Enrichment	Z-score	Genes
R-RNO-168249	Innate Immune System	-14	3.2	9.6	Aldoc|B2m|C3|Calm1|Calm3|Cat|Gstp1|Hbb|Hp|Serpina1|Clu|Ttr|Crp|Rab3a|Pak3|Eef2|Ptprn2|Ppp3r1|Calm2|Anxa2|Lgmn|Mre11a|Pdap1|Grb2|Mif|Lgals3|Chi3l1|S100a9|Txn1|S100a8|Atp6v1f|C9|Cfh|Atp6v0c|Eef1a1|Ctsz|Vat1|Nit2|Pa2g4|Aga|Serpinb1a|Atp6v0d1|Prcp|Hspa1b|Gsn|Atp6v1g1|Hsp90aa1|Atp6ap2|Mpo|Mlec|Lamtor1|Rhog|Gaa|Atp6v1g2|Brk1|Atp6v1a
R-RNO-112316	Neuronal System	-13	4.7	10	Calm1|Calm3|Grin1|Grin2b|Grm1|Syn1|Glul|Camk2a|Rab3a|Syt1|Kcnb1|Adcy8|Slc1a2|Homer1|Homer2|Homer3|Gria2|Gria1|Calm2|Camkk1|Nrgn|Shank1|Slc6a11|Camkk2|Slc32a1|Nefl|Lin7a|Hcn3|Stx1a|Ppfia4|Cacna2d2|Adcy9|Ap2a1|Gng13
R-RNO-112315	Transmission across Chemical Synapses	-13	6.1	11	Calm1|Calm3|Grin1|Grin2b|Syn1|Glul|Camk2a|Rab3a|Syt1|Adcy8|Slc1a2|Gria2|Gria1|Calm2|Camkk1|Nrgn|Slc6a11|Camkk2|Slc32a1|Nefl|Lin7a|Stx1a|Ppfia4|Cacna2d2|Adcy9|Ap2a1|Gng13
R-RNO-76005	Response to elevated platelet cytosolic Ca2+	-12	7.8	11	Alb|Calm1|Calm3|Fgb|Fgg|Serpina1|Tf|Clu|Prkcb|Apoa1|Anxa5|Calm2|Itih4|Actn4|Plg|Hrg|Rarres2|Cyb5r1|Tuba4a|Pf4
R-RNO-114608	Platelet degranulation	-11	7.7	11	Alb|Calm1|Calm3|Fgb|Fgg|Serpina1|Tf|Clu|Apoa1|Anxa5|Calm2|Itih4|Actn4|Plg|Hrg|Rarres2|Cyb5r1|Tuba4a|Pf4
R-RNO-109582	Hemostasis	-11	3.6	8.7	Alb|Atp2b2|Calm1|Calm3|Fgb|Fgg|Serpina1|Tf|Clu|Prkcb|Apoa1|Bsg|Anxa5|Glg1|Pde1b|Calm2|Dgkb|Itih4|Anxa2|Actn4|Pde10a|Tuba1a|Grb2|Mif|Plg|Sh2b1|Hrg|Tubb2b|Prcp|Rarres2|Cyb5r1|Serpinc1|Rhog|Klc4|Tuba4a|Pf4|Gng13|Dgki
R-RNO-6798695	Neutrophil degranulation	-11	3.6	8.6	Aldoc|B2m|C3|Cat|Gstp1|Hbb|Hp|Serpina1|Ttr|Rab3a|Eef2|Ptprn2|Anxa2|Pdap1|Mif|Lgals3|Chi3l1|S100a9|S100a8|Atp6v0c|Eef1a1|Ctsz|Vat1|Nit2|Pa2g4|Aga|Serpinb1a|Prcp|Hspa1b|Gsn|Hsp90aa1|Atp6ap2|Mpo|Mlec|Lamtor1|Rhog|Gaa
R-RNO-76002	Platelet activation, signaling and aggregation	-10	4.8	8.8	Alb|Calm1|Calm3|Fgb|Fgg|Serpina1|Tf|Clu|Prkcb|Apoa1|Anxa5|Calm2|Dgkb|Itih4|Actn4|Grb2|Plg|Hrg|Rarres2|Cyb5r1|Rhog|Tuba4a|Pf4|Gng13|Dgki
R-RNO-442755	Activation of NMDA receptors and postsynaptic events	-8.3	12	10	Calm1|Calm3|Grin1|Grin2b|Camk2a|Calm2|Camkk1|Nrgn|Camkk2|Nefl
R-RNO-382551	Transport of small molecules	-8.2	2.9	7	Alb|Atp1a1|Atp2b2|Calm1|Calm3|Hbb|Slc4a1|Tf|Apoa1|Slc25a5|Bsg|Aqp4|Camk2a|Apoe|Clcn5|Calm2|Car2|Cltc|Fxyd1|Slc6a11|Slc32a1|Plg|Atp6v1f|Atp6v0c|Slc6a5|Atp6v0d1|Ttyh1|Apoc2|Atp6v1g1|Cyb5r1|Ap2a1|Car1|Hba-a2|Atp6v1g2|Atp6v1a|Gng13|Ryr2
R-RNO-2168880	Scavenging of heme from plasma	-8.2	22	12	Alb|Hbb|Hp|Apoa1|Ambp|Hpx|Hba-a2
R-RNO-111997	CaM pathway	-7.6	15	10	Calm1|Calm3|Adcy8|Pde1b|Calm2|Camkk1|Camkk2|Adcy9
R-RNO-111933	Calmodulin induced events	-7.6	15	10	Calm1|Calm3|Adcy8|Pde1b|Calm2|Camkk1|Camkk2|Adcy9
R-RNO-1489509	DAG and IP3 signaling	-7.6	15	10	Calm1|Calm3|Adcy8|Pde1b|Calm2|Camkk1|Camkk2|Adcy9
R-RNO-422475	Axon guidance	-7.5	4.2	7.3	Grin1|Grin2b|Ncam1|Dpysl3|Gap43|Pak3|Cltc|Ezr|Tuba1a|Dpysl5|Grb2|Msn|Kalrn|Spta1|Plxna2|Tubb2b|Hsp90aa1|Ap2a1|Sptb|Sema7a|Tuba4a
R-RNO-111996	Ca-dependent events	-7.4	14	10	Calm1|Calm3|Adcy8|Pde1b|Calm2|Camkk1|Camkk2|Adcy9
R-RNO-2173782	Binding and Uptake of Ligands by Scavenger Receptors	-7.4	14	10	Alb|Hbb|Hp|Apoa1|Ambp|Apoe|Hpx|Hba-a2
R-RNO-442729	CREB1 phosphorylation through the activation of CaMKII/CaMKK/CaMKIV cascasde	-7.3	35	13	Calm1|Calm3|Calm2|Camkk1|Camkk2
R-RNO-9619229	Activation of RAC1 downstream of NMDARs	-7.3	35	13	Calm1|Calm3|Calm2|Camkk1|Camkk2
R-RNO-111932	CaMK IV-mediated phosphorylation of CREB	-7.3	35	13	Calm1|Calm3|Calm2|Camkk1|Camkk2
R-RNO-418594	G alpha (i) signalling events	-7.2	3.4	6.8	C3|Calm1|Calm3|Grm2|Ttr|Rbp1|Apoa1|Cnr1|Anxa1|Apoe|Penk|Adcy8|Pde1b|Calm2|Gnao1|Camkk1|Camkk2|Rgs14|Gpsm1|Apoc2|Rlbp1|Adcy9|Rgs17|Gpc4|Pf4|Gng13
R-RNO-112043	PLC beta mediated events	-7.1	11	9.2	Calm1|Calm3|Adcy8|Pde1b|Calm2|Gnao1|Camkk1|Camkk2|Adcy9
R-RNO-112314	Neurotransmitter receptors and postsynaptic signal transmission	-7.1	5.2	7.5	Calm1|Calm3|Grin1|Grin2b|Camk2a|Adcy8|Gria2|Gria1|Calm2|Camkk1|Nrgn|Camkk2|Nefl|Adcy9|Ap2a1|Gng13
R-RNO-373760	L1CAM interactions	-7	8	8.3	Ncam1|Gap43|Cltc|Ezr|Tuba1a|Msn|Spta1|Tubb2b|Ap2a1|Sptb|Tuba4a
R-RNO-112040	G-protein mediated events	-7	11	9	Calm1|Calm3|Adcy8|Pde1b|Calm2|Gnao1|Camkk1|Camkk2|Adcy9
R-RNO-1237044	Erythrocytes take up carbon dioxide and release oxygen	-6.8	21	11	Hbb|Slc4a1|Car2|Cyb5r1|Car1|Hba-a2
R-RNO-1480926	O2/CO2 exchange in erythrocytes	-6.8	21	11	Hbb|Slc4a1|Car2|Cyb5r1|Car1|Hba-a2
R-RNO-438066	Unblocking of NMDA receptors, glutamate binding and activation	-6.6	15	9.5	Calm1|Calm3|Grin1|Grin2b|Camk2a|Calm2|Nefl
R-RNO-983712	Ion channel transport	-6.5	4.7	6.9	Atp1a1|Atp2b2|Calm1|Calm3|Camk2a|Clcn5|Calm2|Fxyd1|Atp6v1f|Atp6v0c|Atp6v0d1|Ttyh1|Atp6v1g1|Atp6v1g2|Atp6v1a|Ryr2
R-RNO-9620244	Long-term potentiation	-6.5	41	13	Calm1|Calm3|Calm2|Nrgn
R-RNO-195258	RHO GTPase Effectors	-6.3	3.6	6.4	Calm1|Calm3|Ywhaq|Pak3|Calm2|Tuba1a|Pfn1|Hist1h4b|Grb2|S100a9|S100a8|Ndel1|Tubb2b|Hist1h4m|Rhog|Klc4|Tuba4a|Rangap1|H2afx|Brk1|Mad1l1
R-RNO-112310	Neurotransmitter release cycle	-6.2	8.7	7.9	Syn1|Rab3a|Syt1|Slc1a2|Slc6a11|Slc32a1|Lin7a|Stx1a|Ppfia4
R-RNO-3858494	Beta-catenin independent WNT signaling	-6.1	6.5	7.3	Calm1|Calm3|Prkcb|Camk2a|Ppp3r1|Calm2|Gnao1|Cltc|Pfn1|Ap2a1|Gng13
R-RNO-438064	Post NMDA receptor activation events	-5.9	16	9.2	Calm1|Calm3|Calm2|Camkk1|Nrgn|Camkk2
R-RNO-5653656	Vesicle-mediated transport	-5.8	2.6	5.6	Alb|Hbb|Hp|Serpina1|Syt2|Tf|Apoa1|Gdi1|Ambp|Rab3a|Syt1|Apoe|Gria1|Cltc|Sec23a|Hpx|Tuba1a|Grb2|Rab1a|Ctsz|Spta1|Tubb2b|Ap2a1|Snx18|Sec22b|Sptb|Klc4|Tuba4a|Ubqln2|Hba-a2|Tfg
R-RNO-194315	Signaling by Rho GTPases	-5.8	3	5.8	Calm1|Calm3|Gdi1|Ywhaq|Pak3|Calm2|Tuba1a|Pfn1|Hist1h4b|Grb2|Kalrn|S100a9|S100a8|Ndel1|Tubb2b|Hist1h4m|Rhog|Arhgap32|Klc4|Tuba4a|Rangap1|H2afx|Brk1|Mad1l1
R-RNO-111957	Cam-PDE 1 activation	-5.8	33	11	Calm1|Calm3|Pde1b|Calm2
R-RNO-1222556	ROS and RNS production in phagocytes	-5.6	11	8	Atp6v1f|Atp6v0c|Atp6v0d1|Atp6v1g1|Mpo|Atp6v1g2|Atp6v1a
R-RNO-917977	Transferrin endocytosis and recycling	-5.6	11	8	Tf|Atp6v1f|Atp6v0c|Atp6v0d1|Atp6v1g1|Atp6v1g2|Atp6v1a
R-RNO-111885	Opioid Signalling	-5.5	6.4	6.8	Calm1|Calm3|Adcy8|Pde1b|Calm2|Gnao1|Camkk1|Camkk2|Adcy9|Gng13
R-RNO-212676	Dopamine Neurotransmitter Release Cycle	-5.4	13	8.3	Syn1|Rab3a|Syt1|Lin7a|Stx1a|Ppfia4
R-RNO-8964058	HDL remodeling	-5.3	28	10	Alb|Apoa1|Apoe|Apoc2
R-RNO-8957275	Post-translational protein phosphorylation	-5.1	5.2	6.2	Alb|C3|Fgg|Serpina1|Tf|Apoa1|Apoe|Penk|Vgf|Lgals1|Serpinc1
R-RNO-5578775	Ion homeostasis	-4.9	7.2	6.6	Atp1a1|Atp2b2|Calm1|Calm3|Camk2a|Calm2|Fxyd1|Ryr2
R-RNO-6794362	Protein-protein interactions at synapses	-4.9	6.2	6.4	Grin1|Grin2b|Grm1|Homer1|Homer2|Homer3|Gria1|Shank1|Ppfia4
R-RNO-111931	PKA-mediated phosphorylation of CREB	-4.9	15	8.1	Calm1|Calm3|Adcy8|Calm2|Adcy9
R-RNO-163615	PKA activation	-4.9	15	8.1	Calm1|Calm3|Adcy8|Calm2|Adcy9
R-RNO-181429	Serotonin Neurotransmitter Release Cycle	-4.9	15	8.1	Syn1|Rab3a|Syt1|Stx1a|Ppfia4
R-RNO-77387	Insulin receptor recycling	-4.9	11	7.4	Atp6v1f|Atp6v0c|Atp6v0d1|Atp6v1g1|Atp6v1g2|Atp6v1a
R-RNO-437239	Recycling pathway of L1	-4.8	8.3	6.8	Cltc|Ezr|Tuba1a|Msn|Tubb2b|Ap2a1|Tuba4a
R-RNO-2025928	Calcineurin activates NFAT	-4.7	21	8.8	Calm1|Calm3|Ppp3r1|Calm2
R-RNO-5607763	CLEC7A (Dectin-1) induces NFAT activation	-4.7	21	8.8	Calm1|Calm3|Ppp3r1|Calm2
R-RNO-2187338	Visual phototransduction	-4.7	5.2	5.9	Calm1|Calm3|Ttr|Rbp1|Apoa1|Apoe|Calm2|Apoc2|Rlbp1|Gpc4
R-RNO-71291	Metabolism of amino acids and derivatives	-4.6	3.6	5.3	Ckm|Nqo1|Got1|Glul|Th|Ass1|Got2|Pcbd1|Aldh9a1|Slc6a11|Crym|Dld|Tph2|Ogdh|Grhpr
R-RNO-888590	GABA synthesis, release, reuptake and degradation	-4.6	13	7.5	Rab3a|Syt1|Slc6a11|Slc32a1|Stx1a
R-RNO-1266738	Developmental Biology	-4.5	2.6	4.8	Grin1|Grin2b|Ncam1|Dpysl3|Gap43|Pak3|Cltc|Ezr|Tuba1a|Dpysl5|Grb2|Msn|Kalrn|Stx1a|Spta1|Plxna2|Tubb2b|Hsp90aa1|Ap2a1|Sptb|Sema7a|Tuba4a|Krt2
R-RNO-381426	Regulation of Insulin-like Growth Factor (IGF) transport and uptake by Insulin-like Growth Factor Bi	-4.5	4.5	5.5	Alb|C3|Fgg|Serpina1|Tf|Apoa1|Apoe|Penk|Vgf|Lgals1|Serpinc1
R-RNO-936837	Ion transport by P-type ATPases	-4.4	7.3	6.2	Atp1a1|Atp2b2|Calm1|Calm3|Camk2a|Calm2|Fxyd1
R-RNO-4086398	Ca2+ pathway	-4.2	6.9	6	Calm1|Calm3|Camk2a|Ppp3r1|Calm2|Gnao1|Gng13
R-RNO-70221	Glycogen breakdown (glycogenolysis)	-4.2	17	7.7	Calm1|Calm3|Calm2|Gaa
R-RNO-5683057	MAPK family signaling cascades	-4.2	3.2	4.9	Calm1|Calm3|Fgb|Fgg|Grin1|Grin2b|Ncam1|Camk2a|Pak3|Calm2|Grb2|Nefl|Kalrn|Spta1|Sptb
R-RNO-199977	ER to Golgi Anterograde Transport	-4.1	3.8	5.1	Serpina1|Gria1|Sec23a|Tuba1a|Rab1a|Ctsz|Spta1|Tubb2b|Sec22b|Sptb|Tuba4a|Tfg
R-RNO-5626467	RHO GTPases activate IQGAPs	-4.1	8	6.2	Calm1|Calm3|Calm2|Tuba1a|Tubb2b|Tuba4a
R-RNO-8963899	Plasma lipoprotein remodeling	-4	10	6.6	Alb|Apoa1|Apoe|Plg|Apoc2
R-RNO-210500	Glutamate Neurotransmitter Release Cycle	-4	10	6.6	Rab3a|Syt1|Slc1a2|Stx1a|Ppfia4
R-RNO-8953897	Cellular responses to external stimuli	-4	2.5	4.5	Cat|Gstp1|Camk2a|Mre11a|Tuba1a|Gpx3|Hist1h4b|Prkaa1|Txn1|Eef1a1|Tubb2b|Hist1h4m|Cdc23|Bag3|Hspa1b|Hsp90aa1|Tomm70|Lamtor1|Tuba4a|Bag5|H2afx
R-RNO-2262752	Cellular responses to stress	-3.9	2.7	4.6	Cat|Gstp1|Camk2a|Mre11a|Tuba1a|Gpx3|Hist1h4b|Txn1|Eef1a1|Tubb2b|Hist1h4m|Cdc23|Bag3|Hspa1b|Hsp90aa1|Tuba4a|Bag5|H2afx
R-RNO-156842	Eukaryotic Translation Elongation	-3.9	25	8.4	Eef2|Eef1a1|Eef1g
R-RNO-203615	eNOS activation	-3.8	14	7	Calm1|Calm3|Calm2|Hsp90aa1
R-RNO-418359	Reduction of cytosolic Ca++ levels	-3.8	14	7	Atp2b2|Calm1|Calm3|Calm2
R-RNO-1474151	Tetrahydrobiopterin (BH4) synthesis, recycling, salvage and regulation	-3.8	14	7	Calm1|Calm3|Calm2|Hsp90aa1
R-RNO-264642	Acetylcholine Neurotransmitter Release Cycle	-3.8	14	7	Rab3a|Syt1|Stx1a|Ppfia4
R-RNO-174824	Plasma lipoprotein assembly, remodeling, and clearance	-3.8	5.9	5.4	Alb|Apoa1|Apoe|Cltc|Plg|Apoc2|Ap2a1
R-RNO-9006925	Intracellular signaling by second messengers	-3.7	3.1	4.5	Calm1|Calm3|Adcy8|Pde1b|Calm2|Camkk1|Grb2|Camkk2|Pip4k2b|Pip4k2c|Adcy9|Lamtor1|Rhog|Usp13
R-RNO-975634	Retinoid metabolism and transport	-3.7	6.9	5.6	Ttr|Rbp1|Apoa1|Apoe|Apoc2|Gpc4
R-RNO-140875	Common Pathway of Fibrin Clot Formation	-3.7	13	6.7	Fgb|Fgg|Serpinc1|Pf4
R-RNO-181430	Norepinephrine Neurotransmitter Release Cycle	-3.7	13	6.7	Rab3a|Syt1|Stx1a|Ppfia4
R-RNO-917937	Iron uptake and transport	-3.7	5.7	5.3	Tf|Atp6v1f|Atp6v0c|Atp6v0d1|Atp6v1g1|Atp6v1g2|Atp6v1a
R-RNO-5673001	RAF/MAP kinase cascade	-3.7	3.2	4.5	Calm1|Calm3|Fgb|Fgg|Grin1|Grin2b|Ncam1|Camk2a|Calm2|Grb2|Nefl|Spta1|Sptb
R-RNO-1855204	Synthesis of IP3 and IP4 in the cytosol	-3.6	8.6	5.9	Calm1|Calm3|Calm2|Itpka|Inpp5j
R-RNO-449836	Other interleukin signaling	-3.6	3	4.4	Calm1|Calm3|Fgb|Fgg|Grin1|Grin2b|Ncam1|Camk2a|Calm2|Grb2|Nefl|Stx1a|Spta1|Sptb
R-RNO-5684996	MAPK1/MAPK3 signaling	-3.6	3.2	4.4	Calm1|Calm3|Fgb|Fgg|Grin1|Grin2b|Ncam1|Camk2a|Calm2|Grb2|Nefl|Spta1|Sptb
R-RNO-1168372	Downstream signaling events of B Cell Receptor (BCR)	-3.5	8.3	5.7	Calm1|Calm3|Prkcb|Ppp3r1|Calm2
R-RNO-2871809	FCERI mediated Ca+2 mobilization	-3.5	8.3	5.7	Calm1|Calm3|Ppp3r1|Calm2|Grb2
R-RNO-948021	Transport to the Golgi and subsequent modification	-3.5	3.3	4.4	Serpina1|Gria1|Sec23a|Tuba1a|Rab1a|Ctsz|Spta1|Tubb2b|Sec22b|Sptb|Tuba4a|Tfg
R-RNO-5576892	Phase 0 - rapid depolarisation	-3.4	6.2	5.2	Calm1|Calm3|Scn2a|Camk2a|Calm2|Cacna2d2
R-RNO-195721	Signaling by WNT	-3.4	2.9	4.3	Calm1|Calm3|Prkcb|Camk2a|Ppp3r1|Calm2|Gnao1|Cltc|Pfn1|Hist1h4b|Hist1h4m|Ap2a1|H2afx|Gng13
R-RNO-8982491	Glycogen metabolism	-3.4	11	6.1	Calm1|Calm3|Calm2|Gaa
R-RNO-202131	Metabolism of nitric oxide: eNOS activation and regulation	-3.4	11	6.1	Calm1|Calm3|Calm2|Hsp90aa1
R-RNO-418346	Platelet homeostasis	-3.4	5.2	4.9	Atp2b2|Calm1|Calm3|Pde1b|Calm2|Pde10a|Gng13
R-RNO-445355	Smooth Muscle Contraction	-3.4	7.7	5.5	Calm1|Calm3|Tpm1|Calm2|Acta2
R-RNO-140877	Formation of Fibrin Clot (Clotting Cascade)	-3.4	7.7	5.5	Fgb|Fgg|Prcp|Serpinc1|Pf4
R-RNO-5694530	Cargo concentration in the ER	-3.4	7.7	5.5	Serpina1|Gria1|Sec23a|Ctsz|Sec22b
R-RNO-9607240	FLT3 Signaling	-3.4	3	4.3	Calm1|Calm3|Fgb|Fgg|Grin1|Grin2b|Ncam1|Camk2a|Calm2|Grb2|Nefl|Spta1|Sptb
R-RNO-6806667	Metabolism of fat-soluble vitamins	-3.4	6.1	5.1	Ttr|Rbp1|Apoa1|Apoe|Apoc2|Gpc4
R-RNO-204005	COPII-mediated vesicle transport	-3.4	5.1	4.9	Serpina1|Gria1|Sec23a|Rab1a|Ctsz|Sec22b|Tfg
R-RNO-5576891	Cardiac conduction	-3.3	3.6	4.4	Atp1a1|Atp2b2|Calm1|Calm3|Scn2a|Camk2a|Calm2|Fxyd1|Cacna2d2|Ryr2
R-RNO-8978934	Metabolism of cofactors	-3.3	10	5.9	Calm1|Calm3|Calm2|Hsp90aa1
R-RNO-9613829	Chaperone Mediated Autophagy	-3.3	10	5.9	Gfap|Hbb|Eef1a1|Hsp90aa1
R-RNO-5218920	VEGFR2 mediated vascular permeability	-3.3	7.4	5.3	Calm1|Calm3|Pak3|Calm2|Hsp90aa1
R-RNO-397014	Muscle contraction	-3.2	3.1	4.2	Atp1a1|Atp2b2|Calm1|Calm3|Scn2a|Tpm1|Camk2a|Calm2|Fxyd1|Acta2|Cacna2d2|Ryr2
R-RNO-6794361	Neurexins and neuroligins	-3.2	6.9	5.1	Grm1|Homer1|Homer2|Homer3|Shank1
R-RNO-194138	Signaling by VEGF	-3.1	4.1	4.4	Calm1|Calm3|Prkcb|Pak3|Calm2|Nrp2|Hsp90aa1|Brk1
R-RNO-74752	Signaling by Insulin receptor	-3.1	4.6	4.5	Grb2|Atp6v1f|Atp6v0c|Atp6v0d1|Atp6v1g1|Atp6v1g2|Atp6v1a
R-RNO-983705	Signaling by the B Cell Receptor (BCR)	-3.1	5.4	4.7	Calm1|Calm3|Prkcb|Ppp3r1|Calm2|Grb2
R-RNO-373755	Semaphorin interactions	-3.1	5.3	4.6	Dpysl3|Pak3|Dpysl5|Plxna2|Hsp90aa1|Sema7a
R-RNO-9006934	Signaling by Receptor Tyrosine Kinases	-3	2.3	3.7	Calm1|Calm3|Prkcb|Pak3|Calm2|Cltc|Grb2|Nrp2|Plg|Atp6v1f|Atp6v0c|Atp6v0d1|Atp6v1g1|Hsp90aa1|Ap2a1|Atp6v1g2|Brk1|Atp6v1a
R-RNO-5627123	RHO GTPases activate PAKs	-3	8.7	5.3	Calm1|Calm3|Pak3|Calm2
R-RNO-8963901	Chylomicron remodeling	-3	14	6	Apoa1|Apoe|Apoc2
R-RNO-8963888	Chylomicron assembly	-3	14	6	Apoa1|Apoe|Apoc2
R-RNO-446203	Asparagine N-linked glycosylation	-2.9	2.6	3.7	Serpina1|Pdia3|Gria1|Sec23a|Tuba1a|Rab1a|Ctsz|Spta1|Tubb2b|Sec22b|Nanp|Sptb|Tuba4a|Tfg
R-RNO-199991	Membrane Trafficking	-2.9	2	3.5	Serpina1|Syt2|Tf|Gdi1|Rab3a|Syt1|Gria1|Cltc|Sec23a|Tuba1a|Grb2|Rab1a|Ctsz|Spta1|Tubb2b|Ap2a1|Snx18|Sec22b|Sptb|Klc4|Tuba4a|Ubqln2|Tfg
R-RNO-196854	Metabolism of vitamins and cofactors	-2.8	2.9	3.8	Calm1|Calm3|Ttr|Rbp1|Apoa1|Cd38|Apoe|Calm2|Apoc2|Hsp90aa1|Gpc4
R-RNO-354194	GRB2:SOS provides linkage to MAPK signaling for Integrins	-2.8	12	5.7	Fgb|Fgg|Grb2
R-RNO-166658	Complement cascade	-2.7	5.6	4.4	C3|Clu|Crp|C9|Cfh
R-RNO-399719	Trafficking of AMPA receptors	-2.7	7.2	4.7	Camk2a|Gria2|Gria1|Ap2a1
R-RNO-418360	Platelet calcium homeostasis	-2.7	7.2	4.7	Atp2b2|Calm1|Calm3|Calm2
R-RNO-399721	Glutamate binding, activation of AMPA receptors and synaptic plasticity	-2.7	7.2	4.7	Camk2a|Gria2|Gria1|Ap2a1
R-RNO-4420097	VEGFA-VEGFR2 Pathway	-2.7	3.9	3.9	Calm1|Calm3|Prkcb|Pak3|Calm2|Hsp90aa1|Brk1
R-RNO-3299685	Detoxification of Reactive Oxygen Species	-2.6	6.9	4.6	Cat|Gstp1|Gpx3|Txn1
R-RNO-8964043	Plasma lipoprotein clearance	-2.6	6.9	4.6	Apoa1|Apoe|Cltc|Ap2a1
R-RNO-416993	Trafficking of GluR2-containing AMPA receptors	-2.6	10	5.1	Gria2|Gria1|Ap2a1
R-RNO-451306	Ionotropic activity of kainate receptors	-2.6	10	5.1	Calm1|Calm3|Calm2
R-RNO-5099900	WNT5A-dependent internalization of FZD4	-2.6	10	5.1	Prkcb|Cltc|Ap2a1
R-RNO-1475029	Reversible hydration of carbon dioxide	-2.6	10	5.1	Car2|Car7|Car1
R-RNO-75205	Dissolution of Fibrin Clot	-2.6	10	5.1	Anxa2|Plg|Hrg
R-RNO-451308	Activation of Ca-permeable Kainate Receptor	-2.6	10	5.1	Calm1|Calm3|Calm2
R-RNO-425561	Sodium/Calcium exchangers	-2.6	10	5.1	Calm1|Calm3|Calm2
R-RNO-1483249	Inositol phosphate metabolism	-2.5	4.9	4	Calm1|Calm3|Calm2|Itpka|Inpp5j
R-RNO-389661	Glyoxylate metabolism and glycine degradation	-2.5	6.4	4.3	Got2|Dld|Ogdh|Grhpr
R-RNO-71064	Lysine catabolism	-2.5	9.6	4.9	Crym|Dld|Ogdh
R-RNO-69473	G2/M DNA damage checkpoint	-2.5	4.1	3.8	Ywhaq|Mre11a|Hist1h4b|Ube2v2|Hist1h4m|H2afx
R-RNO-977606	Regulation of Complement cascade	-2.4	6.1	4.2	C3|Clu|C9|Cfh
R-RNO-375165	NCAM signaling for neurite out-growth	-2.4	5.9	4.1	Ncam1|Grb2|Spta1|Sptb
R-RNO-1428517	The citric acid (TCA) cycle and respiratory electron transport	-2.3	3	3.3	Ldha|Bsg|Ndufv1|Dld|Fahd1|Ndufa6|Ndufb7|Ndufa9
R-RNO-5610787	Hedgehog 'off' state	-2.3	4.4	3.7	Adcy8|Tuba1a|Tubb2b|Adcy9|Tuba4a
R-RNO-5673000	RAF activation	-2.3	5.5	3.9	Calm1|Calm3|Camk2a|Calm2
R-RNO-8852276	The role of GTSE1 in G2/M progression after G2 checkpoint	-2.3	5.5	3.9	Tuba1a|Tubb2b|Hsp90aa1|Tuba4a
R-RNO-8856825	Cargo recognition for clathrin-mediated endocytosis	-2.2	3.2	3.3	Syt2|Tf|Syt1|Cltc|Grb2|Ap2a1|Ubqln2
R-RNO-399956	CRMPs in Sema3A signaling	-2.2	7.8	4.3	Dpysl3|Dpysl5|Plxna2
R-RNO-8963898	Plasma lipoprotein assembly	-2.2	7.8	4.3	Apoa1|Apoe|Apoc2
R-RNO-399954	Sema3A PAK dependent Axon repulsion	-2.2	7.8	4.3	Pak3|Plxna2|Hsp90aa1
R-RNO-418597	G alpha (z) signalling events	-2.2	5.3	3.8	Adcy8|Adcy9|Rgs17|Gng13
R-RNO-1280218	Adaptive Immune System	-2.2	1.8	2.8	B2m|C3|Calm1|Calm3|Prkcb|Pak3|Pdia3|Ppp3r1|Calm2|Cltc|Sec23a|Tuba1a|Grb2|Ube2v2|Tubb2b|Cdc23|Rap1gap2|Ap2a1|Sec22b|Fbxl4|Klc4|Tuba4a
R-RNO-3371556	Cellular response to heat stress	-2.2	3.6	3.4	Camk2a|Eef1a1|Bag3|Hspa1b|Hsp90aa1|Bag5
R-RNO-451326	Activation of kainate receptors upon glutamate binding	-2.2	5.2	3.7	Calm1|Calm3|Calm2|Gng13
R-RNO-190840	Microtubule-dependent trafficking of connexons from Golgi to the plasma membrane	-2.1	7.3	4.1	Tuba1a|Tubb2b|Tuba4a
R-RNO-2453902	The canonical retinoid cycle in rods (twilight vision)	-2.1	7.3	4.1	Ttr|Rbp1|Rlbp1
R-RNO-3371497	HSP90 chaperone cycle for steroid hormone receptors (SHR)	-2.1	4.1	3.4	Tuba1a|Tubb2b|Hspa1b|Hsp90aa1|Tuba4a
R-RNO-4086400	PCP/CE pathway	-2.1	5	3.6	Prkcb|Cltc|Pfn1|Ap2a1
R-RNO-5621481	C-type lectin receptors (CLRs)	-2.1	4	3.4	Calm1|Calm3|Pak3|Ppp3r1|Calm2
R-RNO-190872	Transport of connexons to the plasma membrane	-2.1	6.9	3.9	Tuba1a|Tubb2b|Tuba4a
R-RNO-2132295	MHC class II antigen presentation	-2	3	3.1	Cltc|Sec23a|Tuba1a|Tubb2b|Ap2a1|Klc4|Tuba4a
R-RNO-68886	M Phase	-2	2.1	2.8	Prkcb|Tuba1a|Hist1h4b|Rab1a|Ndel1|Tubb2b|Hist1h4m|Cdc23|Hsp90aa1|Tuba4a|Rangap1|H2afx|Mad1l1
